# Supplementary material for: Proteomic Analysis of Chicken Skeletal Muscle during Embryonic Development
Source: Front Physiol. 2017 May 8;8:281. doi: 10.3389/fphys.2017.00281 (PMC5420592; doi:10.3389/fphys.2017.00281)
Supplement: Table S1 — The identified 3,250 protein list in chicken embryonic muscle by iTRAQ. [file Table1.XLSX]

## Sheet: Table S1
Table S1. The identified 3,250 protein list in chicken embryonic muscle by iTRAQ .
Accession number	Description	# Unique Peptides	# Peptides	# PSMs	E11-rep 1 (113)	E11-rep 2 (114)	E16-rep 1 (115)	E16-rep 2 (116)	D1-rep 1 (119)	D1-rep 2 (121)	# AAs	MW [kDa]
A0A088BHA7	Epidermal differentiation protein OS=Gallus gallus GN=EDMTFH PE=2 SV=1 - [A0A088BHA7_CHICK]	1	1	1	1	0.982758	2.43986	1.44461	3.89335	5.38411	99	12.1674
A0A088BHM9	Epidermal differentiation protein OS=Gallus gallus GN=EDPE PE=2 SV=1 - [A0A088BHM9_CHICK]	1	1	1	1	1.02572	1.76185	1.19625	1.34269	1.22078	316	34.6552
A0A088BHQ3	Epidermal differentiation protein OS=Gallus gallus GN=EDMTF4 PE=2 SV=1 - [A0A088BHQ3_CHICK]	3	3	5	1	0.957631	2.24372	1.46569	2.32801	2.67095	100	12.0253
A0A0A0MQ44	Troponin T, fast skeletal muscle isoforms OS=Gallus gallus GN=TNNT3 PE=4 SV=1 - [A0A0A0MQ44_CHICK]	9	9	60	1	0.977237	2.03666	3.46542	5.6715	5.3588	227	26.9575
A0A0A0MQ47	N-lysine methyltransferase SMYD2 OS=Gallus gallus GN=SMYD2 PE=4 SV=1 - [A0A0A0MQ47_CHICK]	1	1	1	1	1.06976	0.926218	1.16467	1.35838	1.5817	436	49.9048
A0A0A0MQ61	Uncharacterized protein OS=Gallus gallus GN=LOC100859645 PE=3 SV=1 - [A0A0A0MQ61_CHICK]	3	7	13	1	0.995951	0.860374	1.143	0.918811	0.935459	221	25.2064
A0A0E4B8N5	Enigma protein alpha OS=Gallus gallus GN=PDLIM7 PE=2 SV=1 - [A0A0E4B8N5_CHICK]	2	2	2	1	0.97243	0.857443	0.854889	0.928226	0.922667	357	39.4992
A0A0K0PUH6	Chemerin OS=Gallus gallus PE=2 SV=1 - [A0A0K0PUH6_CHICK]	1	1	1	1	1.142	0.765912	0.709914	0.71419	0.829545	162	18.2193
A0A0S2GLS8	NADH-ubiquinone oxidoreductase chain 5 OS=Gallus gallus GN=ND5 PE=3 SV=1 - [A0A0S2GLS8_CHICK]	1	1	2	1	0.971298	1.22435	0.844427	1.10151	1.33223	605	66.3691
A0A0U4VU53	Smad-interacting protein 1 OS=Gallus gallus GN=Sip1 PE=2 SV=1 - [A0A0U4VU53_CHICK]	4	4	5	1	0.921524	0.95399	0.683078	0.769645	0.744571	1214	136.266
A0A140F3H6	Calsequestrin 2 (Fragment) OS=Gallus gallus GN=CASQ2 PE=2 SV=1 - [A0A140F3H6_CHICK]	4	4	38	1	1.06988	1.21959	2.08742	2.58494	4.00045	330	38.5713
A0A140T8F6	Thymocyte nuclear protein 1 OS=Gallus gallus GN=THYN1 PE=4 SV=1 - [A0A140T8F6_CHICK]	6	6	12	1	0.980815	0.963311	1.96492	1.46535	1.36846	242	28.0221
A0A140T8F8	Beta-1,3-N-acetylglucosaminyltransferase radical fringe OS=Gallus gallus GN=RFNG PE=4 SV=1 - [A0A140T8F8_CHICK]	1	1	1	1	0.999353	2.67192	1.73768	2.48013	2.67516	372	40.8789
A0A140T8G9	BH3-interacting domain death agonist OS=Gallus gallus GN=BID PE=4 SV=1 - [A0A140T8G9_CHICK]	2	2	4	1	0.979116	1.11767	0.640229	0.453233	0.40729	193	21.6639
A0A547	Glycinamide ribonucleotide synthetase-aminoimidazole ribonucleotide synthetase-glycinamide ribonucleotide transformylase OS=Gallus gallus GN=GART PE=3 SV=1 - [A0A547_CHICK]	9	9	12	1	1.03081	0.876956	1.0749	1.07364	1.12345	1003	106.462
A1IMF0	Ubiquitin carboxyl-terminal hydrolase OS=Gallus gallus GN=UCH-L1 PE=2 SV=1 - [A1IMF0_CHICK]	4	4	7	1	0.9577	0.455183	0.668389	0.467959	0.526296	224	25.0947
A2NBE2	Gallus domesticus skeletal muscle mRNA OS=Gallus gallus PE=2 SV=1 - [A2NBE2_CHICK]	1	4	4	1	0.903153	1.34027	1.23366	2.60328	2.45255	825	87.1596
A3FB57	Receptor protein tyrosine phosphatase LAR (Fragment) OS=Gallus gallus GN=RPTPf PE=2 SV=1 - [A3FB57_CHICK]	1	1	2	1	1.10887	1.97372	0.813332	0.910338	0.884685	1793	200.788
A3R0S3	Growth factor receptor-bound protein 2 OS=Gallus gallus GN=GRB2 PE=2 SV=1 - [A3R0S3_CHICK]	7	7	11	1	0.974536	0.949838	0.953873	0.947326	1.01418	217	25.1615
A3RKL3	Dihydrofolate reductase OS=Gallus gallus GN=DHFR PE=2 SV=1 - [A3RKL3_CHICK]	2	2	3	1	1.06286	0.567094	0.74189	0.594335	0.644694	190	21.7663
A4UNW1	Myosin light chain 2 OS=Gallus gallus GN=Myl2 PE=2 SV=1 - [A4UNW1_CHICK]	7	9	98	1	0.973736	1.02597	2.08794	3.82808	3.86441	165	18.7773
A4ZZ65	Calpain OS=Gallus gallus PE=2 SV=1 - [A4ZZ65_CHICK]	7	8	9	1	1.04623	1.4067	1.25694	1.33778	1.56094	705	80.3144
A5A2G0	CUG binding protein 1 OS=Gallus gallus PE=2 SV=1 - [A5A2G0_CHICK]	1	2	2	1	0.904141	0.570953	0.987759	0.902245	0.889355	487	52.11
A5A748	Homolog of human FancA associated protein of 100 kDa OS=Gallus gallus GN=FAAP100 PE=2 SV=1 - [A5A748_CHICK]	1	1	1	1	1.01043	1.9585	1.07888	1.59353	1.70582	888	95.3167
A5HNF6	Myeloid differentiation primary response protein MyD88 OS=Gallus gallus GN=MYD88 PE=1 SV=1 - [MYD88_CHICK]	1	1	1	1	0.993876	1.1586	0.8082	0.799685	0.843194	299	33.7593
A5HUJ4	Tripartite motif protein 7 OS=Gallus gallus GN=TRIM7.2 PE=4 SV=1 - [A5HUJ4_CHICK]	2	2	2	1	1.10833	0.827465	0.685111	0.569092	0.540241	505	56.5063
A5HUJ9	Tripartite motif protein 7 OS=Gallus gallus GN=TRIM7.1 PE=4 SV=1 - [A5HUJ9_CHICK]	1	1	1	1	0.956543	0.510805	0.690566	0.557072	0.539349	588	66.787
A5HUM6	Tenascin X B OS=Gallus gallus GN=TNXB PE=4 SV=1 - [A5HUM6_CHICK]	12	12	23	1	0.990677	1.62523	1.58158	2.49029	2.27948	2104	226.885
A6BM71	Connectin (Fragment) OS=Gallus gallus GN=TTN PE=2 SV=1 - [A6BM71_CHICK]	6	188	456	1	0.993126	1.41449	2.22577	3.10185	3.43678	8074	904.236
A7UEA7	5-aminoimidazole ribonucleotide/carboxylase-5-aminoimidazole-4-N-succinocarboxamide ribonucleotide synthetase OS=Gallus gallus GN=AS PE=2 SV=1 - [A7UEA7_CHICK]	6	6	7	1	1.09908	1.33095	0.764108	0.750352	0.704109	426	47.1532
A7UEB0	Alpha-1-acid glycoprotein OS=Gallus gallus GN=OGCHI PE=2 SV=1 - [A7UEB0_CHICK]	3	3	10	1	0.893777	1.97712	3.46789	2.55882	2.29884	203	22.307
A9QUN7	Sox9 (Fragment) OS=Gallus gallus GN=Sox9 PE=4 SV=1 - [A9QUN7_CHICK]	1	1	1	1	0.898658	1.26555	0.883594	1.14609	1.10519	71	8.61956
A9UGK7	Low affinity neurotrophin p75 receptor OS=Gallus gallus GN=NGFR PE=2 SV=1 - [A9UGK7_CHICK]	4	4	6	1	0.962502	0.808399	0.788625	0.61271	0.638249	414	44.3679
B0FLP0	Aminoimidazole-4-carboxamide ribonucleotide transformylase/IMP cyclohydrolase OS=Gallus gallus GN=PURH PE=2 SV=1 - [B0FLP0_CHICK]	10	10	21	1	1.06142	0.799182	0.926618	0.927061	0.975736	593	64.3823
B0LVG0	Microtubule-associated protein OS=Gallus gallus GN=MAPT PE=2 SV=1 - [B0LVG0_CHICK]	3	3	4	1	1.03025	1.19843	1.55219	1.45982	1.44175	345	36.2899
B0LY48	Calbindin-D28k OS=Gallus gallus PE=2 SV=1 - [B0LY48_CHICK]	1	1	2	1	1.01315	0.893156	1.03999	1.15896	1.22288	262	30.1639
B0M1D7	Quaking protein OS=Gallus gallus PE=2 SV=1 - [B0M1D7_CHICK]	5	5	13	1	0.94152	1.05915	1.02973	0.95734	0.926658	340	37.5757
B1PMA7	Peptidase D OS=Gallus gallus GN=PEPD PE=2 SV=1 - [B1PMA7_CHICK]	6	6	10	1	0.997653	1.17206	0.887182	0.88506	0.975922	497	55.1017
B3STQ8	Striatin-3 variant 3 (Fragment) OS=Gallus gallus PE=2 SV=1 - [B3STQ8_CHICK]	1	2	2	1	1.09021	0.422806	0.823739	0.671261	0.684056	138	15.11
B3VE14	Inter-alpha inhibitor heavy chain 2 OS=Gallus gallus GN=ITIH2 PE=2 SV=1 - [B3VE14_CHICK]	17	17	33	1	1.04816	0.953205	0.727175	0.718518	0.653156	948	106.7
B3Y932	DNA-(apurinic or apyrimidinic site) lyase OS=Gallus gallus GN=chApex1 PE=2 SV=1 - [B3Y932_CHICK]	5	5	6	1	1.06972	1.48183	1.0532	0.960235	0.967643	300	33.437
B4X9P4	Microsomal glutathione S-transferase 1 OS=Gallus gallus GN=MGST1 PE=2 SV=1 - [B4X9P4_CHICK]	1	1	1	1	1.06096	1.61303	1.1619	0.986101	1.06612	155	17.2452
B4Z9X5	Pterin-4 alpha-carbinolamine dehydratase (Fragment) OS=Gallus gallus GN=PCBD1 PE=4 SV=1 - [B4Z9X5_CHICK]	1	1	1	1	1.07178	1.00922	1.26667	1.32103	0.717506	43	5.25561
B5TAE6	ATP synthase protein 8 (Fragment) OS=Gallus gallus GN=ATP8 PE=3 SV=1 - [B5TAE6_CHICK]	1	1	1	1	0.98028	4.15084	1.20517	2.04685	2.22123	42	4.94764
B6E1W1	Cyclin-dependent kinase 5 OS=Gallus gallus GN=Cdk5 PE=2 SV=1 - [B6E1W1_CHICK]	2	2	2	1	1.1103	0.523657	0.978541	0.919416	1.04119	292	33.3183
B6V1G0	Ovomucoid OS=Gallus gallus PE=2 SV=1 - [B6V1G0_CHICK]	2	2	4	1	0.905536	4.6701	24.6728	2.53815	2.04005	210	22.5932
B6V3H9	CAPN3 OS=Gallus gallus GN=CAPN3 PE=2 SV=1 - [B6V3H9_CHICK]	1	1	1	1	0.990991	1.66051	1.84966	2.07911	2.48543	810	93.4612
B6ZLK1	FACT complex subunit SSRP1 OS=Gallus gallus GN=SSRP1 PE=2 SV=1 - [B6ZLK1_CHICK]	5	6	9	1	1.02753	1.35075	0.884754	0.709188	0.751665	706	80.0449
B9VVJ4	Signal transducer and activator of transcription OS=Gallus gallus GN=STAT5B PE=2 SV=1 - [B9VVJ4_CHICK]	3	3	3	1	0.973222	1.34024	1.11128	1.20159	1.36281	782	89.5215
C6KIB2	Importin alpha 4 (Fragment) OS=Gallus gallus GN=KPNA3 PE=2 SV=1 - [C6KIB2_CHICK]	2	4	9	1	0.981197	0.766446	0.796935	0.735783	0.789426	498	55.1265
C7G537	ADF actin binding protein OS=Gallus gallus GN=COTL1 PE=2 SV=1 - [C7G537_CHICK]	6	6	13	1	0.956578	0.333661	0.761243	0.475819	0.465201	142	16.0961
D0EKR3	Peptidyl-prolyl cis-trans isomerase OS=Gallus gallus PE=2 SV=1 - [D0EKR3_CHICK]	8	8	85	1	0.968405	0.462352	0.897837	0.623029	0.563598	165	17.7987
D0EL81	Glutathione reductase (Fragment) OS=Gallus gallus PE=2 SV=1 - [D0EL81_CHICK]	2	2	4	1	1.00754	1.40943	1.00668	1.10199	1.03647	229	24.8599
D0VWW3	Succinate dehydrogenase cytochrome b, large subunit OS=Gallus gallus PE=1 SV=1 - [D0VWW3_CHICK]	2	2	5	1	0.989051	1.37882	1.1961	1.62321	2.44724	140	15.3652
D0VX26	Mitochondrial cytochrome c1, heme protein OS=Gallus gallus PE=1 SV=1 - [D0VX26_CHICK]	2	2	13	1	0.955549	0.986192	1.20445	1.82144	2.56722	241	26.9224
D0VX27	Mitochondrial ubiquinol-cytochrome c reductase 7.2 kda protein OS=Gallus gallus PE=1 SV=1 - [D0VX27_CHICK]	1	1	1	1	0.968134	1.62616	1.0616	1.65953	2.12199	61	6.99067
D0VX29	Mitochondrial ubiquinol-cytochrome-c reductase complex core protein 2 OS=Gallus gallus PE=1 SV=1 - [D0VX29_CHICK]	11	11	22	1	1.03083	1.39875	1.33074	2.37583	2.96529	441	46.6031
D0VX30	Cytochrome b-c1 complex subunit 7 OS=Gallus gallus PE=1 SV=1 - [D0VX30_CHICK]	7	7	36	1	0.980141	0.95201	1.20742	2.12571	2.41668	110	13.36
D0VX31	Mitochondrial ubiquinol-cytochrome-c reductase complex core protein i OS=Gallus gallus PE=1 SV=1 - [D0VX31_CHICK]	11	11	27	1	1.06872	0.937319	1.20686	1.93029	2.32094	446	49.4105
D3XFI0	Perilipin 1 OS=Gallus gallus GN=PLIN1 PE=2 SV=1 - [D3XFI0_CHICK]	1	1	1	1	1.02223	1.31916	1.51556	1.45202	1.28705	516	56.0046
D5HR58	Ryanodine receptor alpha isoform (Fragment) OS=Gallus gallus PE=2 SV=1 - [D5HR58_CHICK]	2	2	2	1	0.916555	4.60002	1.87682	2.47209	3.60777	155	16.9938
D5LPR1	Fascin OS=Gallus gallus GN=FSCN1 PE=2 SV=1 - [D5LPR1_CHICK]	17	17	48	1	1.1292	0.802022	0.614634	0.562184	0.564773	490	54.1378
D5M8S2	DJ-1 OS=Gallus gallus GN=DJ-1 PE=2 SV=1 - [D5M8S2_CHICK]	6	7	20	1	0.937557	0.808327	1.08682	1.44273	1.35799	189	19.9184
D5M8S6	Mitochondrial complex I subunit NDUFV3 transcript variant 1 OS=Gallus gallus GN=LOC418541 PE=2 SV=1 - [D5M8S6_CHICK]	1	1	3	1	0.970576	0.452305	1.32318	2.49166	2.31303	98	10.7305
D6R189	ADAM12 short isoform OS=Gallus gallus GN=ADAM12 PE=2 SV=1 - [D6R189_CHICK]	1	1	1	1	1.09521	0.881912	0.986774	0.940369	1.22879	698	76.5901
D8MIU8	Nuclear mitotic apparatus protein OS=Gallus gallus GN=NUMA PE=2 SV=1 - [D8MIU8_CHICK]	1	31	34	1	0.963005	1.10263	1.18755	1.0646	1.03466	2141	241.359
E0A2T5	Heme oxygenase 1 OS=Gallus gallus GN=hmox1 PE=2 SV=1 - [E0A2T5_CHICK]	1	1	2	1	0.994338	1.88356	1.06018	1.4871	1.71156	296	33.4583
E1AVU6	NADPH--cytochrome P450 reductase OS=Gallus gallus GN=POR PE=2 SV=1 - [E1AVU6_CHICK]	2	2	2	1	0.927687	0.909212	1.02962	0.936574	1.02278	676	76.9343
E1BQ45	Uncharacterized protein OS=Gallus gallus PE=4 SV=2 - [E1BQ45_CHICK]	10	11	15	1	1.08007	0.704284	0.418946	0.392326	0.384213	879	95.9341
E1BQ58	Uncharacterized protein OS=Gallus gallus GN=MRRF PE=4 SV=1 - [E1BQ58_CHICK]	2	2	2	1	0.985185	0.741314	1.32239	1.6897	1.55319	259	28.5493
E1BQ63	Uncharacterized protein OS=Gallus gallus PE=3 SV=2 - [E1BQ63_CHICK]	2	2	6	1	1.01388	0.841621	1.19704	1.61509	1.46558	395	43.2109
E1BQ78	Uncharacterized protein OS=Gallus gallus GN=FILIP1 PE=4 SV=2 - [E1BQ78_CHICK]	4	5	5	1	0.920209	1.0049	1.58733	1.51365	1.53003	1211	137.793
E1BQ94	Uncharacterized protein OS=Gallus gallus GN=TSNAX PE=4 SV=2 - [E1BQ94_CHICK]	1	1	1	1	1.0169	1.84088	0.976371	1.07859	1.16341	162	18.9928
E1BQ95	Uncharacterized protein OS=Gallus gallus GN=CD93 PE=4 SV=2 - [E1BQ95_CHICK]	2	2	2	1	0.955875	0.707662	0.895779	1.09192	0.963427	556	58.7899
E1BQC2	Ovotransferrin OS=Gallus gallus GN=TF PE=3 SV=2 - [E1BQC2_CHICK]	2	24	173	1	1.14816	1.07217	1.23579	0.949126	1.03128	705	77.7684
E1BQD1	Uncharacterized protein OS=Gallus gallus GN=LOC418811 PE=4 SV=2 - [E1BQD1_CHICK]	5	5	12	1	0.948137	0.941991	1.61707	1.90154	1.83531	250	26.4484
E1BQE4	Uncharacterized protein OS=Gallus gallus GN=RBM26 PE=4 SV=2 - [E1BQE4_CHICK]	4	4	5	1	0.979287	0.797469	0.979726	0.988921	1.08	976	109.994
E1BQF6	Uncharacterized protein OS=Gallus gallus GN=SNX4 PE=4 SV=1 - [E1BQF6_CHICK]	3	3	3	1	1.04828	1.11291	0.943657	0.69689	0.85407	402	46.7044
E1BQF7	Uncharacterized protein OS=Gallus gallus GN=RNF2 PE=4 SV=1 - [E1BQF7_CHICK]	2	2	3	1	0.988471	0.513209	0.943623	0.859725	0.923783	336	37.5676
E1BQG1	Uncharacterized protein OS=Gallus gallus GN=TNRC6B PE=4 SV=2 - [E1BQG1_CHICK]	3	3	4	1	1.01711	1.5682	1.03595	1.42657	1.12429	1839	194.68
E1BQG3	Uncharacterized protein OS=Gallus gallus GN=LARP7 PE=4 SV=2 - [E1BQG3_CHICK]	8	8	10	1	0.946298	0.855807	0.943876	0.776707	0.782856	647	73.3942
E1BQH2	Uncharacterized protein OS=Gallus gallus PE=3 SV=2 - [E1BQH2_CHICK]	6	6	7	1	1.08698	1.27973	1.33902	1.17503	1.41983	1134	129.949
E1BQH6	Uncharacterized protein OS=Gallus gallus GN=PPP6R2 PE=4 SV=2 - [E1BQH6_CHICK]	3	3	3	1	1.01167	0.855987	1.12764	0.944333	0.892607	962	107.238
E1BQI4	Uncharacterized protein OS=Gallus gallus GN=GLOD4 PE=4 SV=2 - [E1BQI4_CHICK]	7	7	20	1	0.995906	0.920298	1.13551	1.07539	1.05139	477	51.2477
E1BQI8	Uncharacterized protein OS=Gallus gallus GN=CLIP2 PE=4 SV=2 - [E1BQI8_CHICK]	10	12	17	1	0.935413	0.780087	0.941757	0.945911	0.790827	746	85.6826
E1BQJ3	Uncharacterized protein OS=Gallus gallus GN=NUDCD1 PE=4 SV=2 - [E1BQJ3_CHICK]	6	6	7	1	0.955451	0.810935	0.895572	0.748066	0.757377	689	77.8842
E1BQK7	Uncharacterized protein OS=Gallus gallus GN=SMNDC1 PE=4 SV=2 - [E1BQK7_CHICK]	1	1	3	1	0.911394	0.954809	0.834261	0.774304	0.607721	244	27.2037
E1BQL2	Serine/arginine repetitive matrix protein 1 OS=Gallus gallus GN=SRRM1 PE=4 SV=2 - [E1BQL2_CHICK]	2	2	3	1	1.02664	0.916593	1.23335	0.849678	0.970569	888	100.766
E1BQM1	Uncharacterized protein OS=Gallus gallus GN=CRELD2 PE=4 SV=2 - [E1BQM1_CHICK]	2	2	2	1	0.994017	1.22689	1.02842	0.807333	0.770822	363	39.4104
E1BQM8	Uncharacterized protein OS=Gallus gallus GN=MYOZ3 PE=4 SV=2 - [E1BQM8_CHICK]	1	1	1	1	1.03388	2.13986	1.15391	1.91874	2.14004	249	27.4779
E1BQN0	NADH dehydrogenase [ubiquinone] iron-sulfur protein 6, mitochondrial OS=Gallus gallus GN=NDUFS6 PE=3 SV=1 - [E1BQN0_CHICK]	4	4	13	1	0.940667	0.905309	1.28249	2.11198	2.0868	128	14.0332
E1BQN9	Uncharacterized protein OS=Gallus gallus GN=CACYBP PE=4 SV=1 - [E1BQN9_CHICK]	5	6	12	1	0.978524	0.695352	0.938258	0.814486	0.787705	221	25.5773
E1BQP0	Uncharacterized protein OS=Gallus gallus GN=PPTC7 PE=4 SV=1 - [E1BQP0_CHICK]	1	1	1	1	1.15245	1.75131	0.978191	1.77177	2.00894	297	32.263
E1BQQ5	Uncharacterized protein OS=Gallus gallus GN=DCTN4 PE=4 SV=2 - [E1BQQ5_CHICK]	1	1	1	1	1.18727	0.550115	0.914101	0.795518	0.8945	467	53.211
E1BQR6	Uncharacterized protein OS=Gallus gallus GN=LMCD1 PE=4 SV=2 - [E1BQR6_CHICK]	1	1	1	1	0.948209	1.06568	0.931822	1.01085	1.05078	360	40.0456
E1BQR7	Uncharacterized protein OS=Gallus gallus GN=ERC1 PE=4 SV=2 - [E1BQR7_CHICK]	11	11	11	1	0.970465	1.0838	1.00897	1.12075	0.970234	1117	128.271
E1BQR9	Uncharacterized protein OS=Gallus gallus GN=POLB PE=4 SV=1 - [E1BQR9_CHICK]	1	1	1	1	1.04249	1.2887	0.808248	1.1743	0.907547	336	38.5069
E1BQU2	Uncharacterized protein OS=Gallus gallus GN=PGM3 PE=4 SV=2 - [E1BQU2_CHICK]	2	2	2	1	1.07143	1.40114	1.00799	0.827789	0.904299	542	59.8616
E1BQU4	Uncharacterized protein OS=Gallus gallus GN=NSF PE=4 SV=2 - [E1BQU4_CHICK]	2	2	2	1	0.997058	0.842755	1.0453	1.24806	1.25735	740	82.1246
E1BQU6	Uncharacterized protein OS=Gallus gallus GN=HSBP1 PE=4 SV=2 - [E1BQU6_CHICK]	1	1	3	1	0.917101	0.734436	0.987533	0.776237	0.76539	77	8.51104
E1BQU9	Uncharacterized protein OS=Gallus gallus GN=PRSS35 PE=4 SV=1 - [E1BQU9_CHICK]	1	1	2	1	1.03141	0.810154	0.953622	0.964246	0.998656	413	46.8379
E1BQV5	Uncharacterized protein OS=Gallus gallus GN=DLGAP4 PE=4 SV=1 - [E1BQV5_CHICK]	5	5	9	1	0.983814	1.24926	0.92757	0.97419	0.801518	967	107.739
E1BQV7	Uncharacterized protein OS=Gallus gallus GN=SLK PE=4 SV=2 - [E1BQV7_CHICK]	11	13	13	1	1.02633	1.0713	0.996078	0.805033	0.868334	1242	143.857
E1BQW1	Uncharacterized protein OS=Gallus gallus GN=NAPB PE=4 SV=1 - [E1BQW1_CHICK]	1	1	4	1	0.963665	1.02293	0.879096	0.822103	0.852017	296	33.3045
E1BQW3	Uncharacterized protein OS=Gallus gallus GN=HAUS8 PE=4 SV=1 - [E1BQW3_CHICK]	1	1	1	1	1.01158	1.50078	0.781963	0.79292	0.772407	342	38.5609
E1BQX8	Uncharacterized protein OS=Gallus gallus GN=Gga.54711 PE=4 SV=2 - [E1BQX8_CHICK]	1	1	1	1	0.521142	0.666621	0.424984	0.440178	0.504386	837	97.0309
E1BQZ7	Uncharacterized protein OS=Gallus gallus GN=PHKA1 PE=4 SV=1 - [E1BQZ7_CHICK]	1	1	1	1	0.907345	1.99283	1.12858	1.93866	2.40495	1243	139.191
E1BR00	Adenylosuccinate lyase OS=Gallus gallus GN=ADSL PE=3 SV=2 - [E1BR00_CHICK]	10	10	14	1	1.02248	1.31645	2.09914	1.84123	2.28336	485	54.646
E1BR04	Uncharacterized protein OS=Gallus gallus GN=Gga.50931 PE=4 SV=2 - [E1BR04_CHICK]	10	10	10	1	0.978482	0.996115	1.00505	0.947103	0.906124	2241	254.374
E1BR07	Uncharacterized protein OS=Gallus gallus GN=QSER1 PE=4 SV=2 - [E1BR07_CHICK]	1	1	1	1	0.968871	0.467438	0.754674	0.625038	0.538451	1733	188.749
E1BR08	Core histone macro-H2A OS=Gallus gallus GN=H2AFY2 PE=4 SV=1 - [E1BR08_CHICK]	4	4	5	1	1.07548	0.742115	0.599482	0.522786	0.567758	372	40.2194
E1BR10	Uncharacterized protein OS=Gallus gallus GN=PRDX3 PE=4 SV=1 - [E1BR10_CHICK]	5	5	20	1	0.973999	0.973545	1.10353	1.64995	1.54291	257	27.9617
E1BR14	Uncharacterized protein OS=Gallus gallus GN=TPPP3 PE=4 SV=2 - [E1BR14_CHICK]	5	5	6	1	1.00347	0.749244	1.46871	2.66097	2.58366	153	16.7986
E1BR36	Uncharacterized protein OS=Gallus gallus GN=ACTL6A PE=3 SV=2 - [E1BR36_CHICK]	3	3	4	1	1.06422	1.05078	0.803954	1.04055	0.944538	429	47.4535
E1BR45	Uncharacterized protein OS=Gallus gallus GN=TLN2 PE=4 SV=2 - [E1BR45_CHICK]	35	51	81	1	0.978093	0.906953	1.06179	1.07813	1.05527	2542	271.591
E1BR61	Uncharacterized protein OS=Gallus gallus GN=BIN1 PE=4 SV=2 - [E1BR61_CHICK]	1	12	54	1	0.965448	1.10116	2.90095	3.17958	3.19517	521	57.1476
E1BRA6	Uncharacterized protein OS=Gallus gallus GN=DNAJC10 PE=4 SV=2 - [E1BRA6_CHICK]	1	1	1	1	1.0518	1.0293	0.864523	0.842168	1.01336	797	91.4364
E1BRC1	Uncharacterized protein OS=Gallus gallus GN=CD99 PE=4 SV=1 - [E1BRC1_CHICK]	2	2	8	1	0.927278	0.784581	1.14859	1.20267	1.09686	176	18.187
E1BRE1	Uncharacterized protein OS=Gallus gallus GN=LRRC7 PE=4 SV=2 - [E1BRE1_CHICK]	1	1	1	1	1.1183	1.16762	0.898549	0.781375	0.825063	1407	158.247
E1BRE2	NAD-dependent protein deacylase sirtuin-5, mitochondrial OS=Gallus gallus GN=SIRT5 PE=3 SV=1 - [SIR5_CHICK]	3	3	3	1	1.05669	1.5946	1.105	1.23579	1.31054	309	33.9341
E1BRE5	Uncharacterized protein OS=Gallus gallus GN=EEA1 PE=4 SV=2 - [E1BRE5_CHICK]	11	11	11	1	0.939994	1.17123	1.04645	1.09765	1.09574	1409	161.643
E1BRE9	Decorin OS=Gallus gallus GN=DCN PE=4 SV=2 - [E1BRE9_CHICK]	13	13	61	1	0.992817	1.23979	2.12306	1.76182	1.87611	357	39.6029
E1BRF3	Uncharacterized protein OS=Gallus gallus GN=MYCBP PE=4 SV=1 - [E1BRF3_CHICK]	4	4	8	1	0.975153	0.644548	0.954555	0.827299	0.882587	42	5.04464
E1BRH5	Uncharacterized protein OS=Gallus gallus GN=LOC770653 PE=4 SV=2 - [E1BRH5_CHICK]	1	1	1	1	0.996453	2.23358	1.23397	1.41306	1.46789	336	34.8662
E1BRH7	Uncharacterized protein OS=Gallus gallus GN=PDE6D PE=4 SV=2 - [E1BRH7_CHICK]	2	2	3	1	0.911133	1.06745	0.991116	1.28885	1.21101	150	17.3537
E1BRI1	Uncharacterized protein OS=Gallus gallus GN=GPLD1 PE=4 SV=2 - [E1BRI1_CHICK]	2	2	2	1	0.984537	1.04091	0.997315	1.22741	1.0455	835	92.7367
E1BRI3	Uncharacterized protein OS=Gallus gallus GN=ALDH5A1 PE=3 SV=2 - [E1BRI3_CHICK]	3	3	5	1	0.994634	1.16795	1.05063	1.47441	1.64902	548	57.8864
E1BRI5	Uncharacterized protein OS=Gallus gallus GN=LYPLA2 PE=4 SV=1 - [E1BRI5_CHICK]	3	3	3	1	1.02436	0.833416	0.927152	0.785177	0.833301	232	25.0969
E1BRJ9	Coronin OS=Gallus gallus GN=CORO7 PE=3 SV=2 - [E1BRJ9_CHICK]	4	4	4	1	1.03093	0.902244	0.916246	1.00327	1.01041	922	100.024
E1BRL4	Synaptosomal-associated protein OS=Gallus gallus GN=SNAP23 PE=3 SV=1 - [E1BRL4_CHICK]	6	7	7	1	0.99588	0.703222	1.07869	0.94271	1	209	23.5885
E1BRM1	Uncharacterized protein OS=Gallus gallus GN=TRUB1 PE=3 SV=1 - [E1BRM1_CHICK]	1	1	1	1	0.892882	0.921175	1.00992	1.05906	1.14109	296	32.282
E1BRN1	Uncharacterized protein OS=Gallus gallus GN=GEMIN6 PE=4 SV=1 - [E1BRN1_CHICK]	2	2	2	1	1.10541	1.35698	1.02279	0.982511	0.922446	167	18.8214
E1BRP3	Uncharacterized protein OS=Gallus gallus GN=VTA1 PE=4 SV=1 - [E1BRP3_CHICK]	1	1	7	1	0.951523	1.12292	1.06403	1.20974	1.10319	307	33.9198
E1BRQ5	Uncharacterized protein OS=Gallus gallus GN=CCDC25 PE=4 SV=2 - [E1BRQ5_CHICK]	3	4	6	1	0.968961	1.11786	1.05817	1.03204	1.07026	217	25.5171
E1BRQ7	Uncharacterized protein OS=Gallus gallus PE=4 SV=2 - [E1BRQ7_CHICK]	1	1	2	1	0.761368	0.918432	0.761909	0.732246	0.806955	184	21.1043
E1BRQ9	Uncharacterized protein OS=Gallus gallus GN=IWS1 PE=4 SV=2 - [E1BRQ9_CHICK]	4	4	5	1	0.984404	0.790042	0.973987	0.828448	0.874168	690	77.7576
E1BRR0	Uncharacterized protein OS=Gallus gallus GN=EGFL6 PE=4 SV=2 - [E1BRR0_CHICK]	4	4	7	1	1.11301	1.17346	0.836004	0.915166	0.791975	543	59.7626
E1BRT4	Uncharacterized protein OS=Gallus gallus GN=ROMO1 PE=4 SV=1 - [E1BRT4_CHICK]	1	1	1	1	1.02533	0.946511	1.09222	1.25312	1.74285	79	8.23692
E1BRT9	Uncharacterized protein OS=Gallus gallus GN=NDUFA5 PE=4 SV=1 - [E1BRT9_CHICK]	2	2	8	1	1.08393	1.60777	1.34911	2.35376	2.1462	116	13.4401
E1BRU3	Uncharacterized protein OS=Gallus gallus GN=RBM39 PE=4 SV=2 - [E1BRU3_CHICK]	6	6	9	1	0.989604	0.775237	0.986397	0.813116	0.747232	522	58.5023
E1BRW7	Uncharacterized protein OS=Gallus gallus GN=EMC2 PE=4 SV=1 - [E1BRW7_CHICK]	2	2	3	1	1.09499	0.674133	0.912538	1.07213	1.05986	297	34.8623
E1BRX6	Uncharacterized protein OS=Gallus gallus GN=CALCOCO2 PE=4 SV=2 - [E1BRX6_CHICK]	3	3	5	1	0.99012	1.29992	1.20649	1.23155	1.30084	470	54.6099
E1BRY7	Uncharacterized protein OS=Gallus gallus GN=FHL3 PE=4 SV=2 - [E1BRY7_CHICK]	2	2	2	1	1.00462	1.10267	1.48394	2.11398	2.1365	321	36.4332
E1BRY8	Uncharacterized protein OS=Gallus gallus GN=ATAD3A PE=4 SV=2 - [E1BRY8_CHICK]	2	2	2	1	0.954424	1.10295	0.867558	1.00797	1.10424	635	70.4044
E1BRY9	Uncharacterized protein OS=Gallus gallus GN=AIDA PE=4 SV=2 - [E1BRY9_CHICK]	1	1	1	1	1.03908	0.477665	0.849391	0.652142	0.888767	306	34.8862
E1BS06	Uncharacterized protein OS=Gallus gallus GN=RPL23A PE=3 SV=2 - [E1BS06_CHICK]	6	6	11	1	0.970281	0.537031	0.940065	0.734121	0.653061	155	17.6451
E1BS31	Uncharacterized protein OS=Gallus gallus GN=MPP6 PE=4 SV=2 - [E1BS31_CHICK]	4	5	6	1	1.06818	1.76698	0.928173	1.0358	1.05041	501	56.5445
E1BS54	Uncharacterized protein OS=Gallus gallus GN=C21ORF7 PE=4 SV=2 - [E1BS54_CHICK]	2	2	2	1	0.928314	1.30722	1.39898	1.3226	1.13123	202	22.7674
E1BS56	Uncharacterized protein OS=Gallus gallus GN=SERPINA4 PE=3 SV=1 - [E1BS56_CHICK]	13	13	23	1	1.00166	0.605474	1.18325	0.649556	0.678751	425	47.7057
E1BS61	Uncharacterized protein OS=Gallus gallus GN=RAPGEF1 PE=4 SV=2 - [E1BS61_CHICK]	1	1	1	1	0.962203	0.983784	1.12319	0.980128	1.00499	1236	137.805
E1BS62	Neuromodulin OS=Gallus gallus GN=GAP43 PE=4 SV=2 - [E1BS62_CHICK]	4	4	4	1	0.932107	0.696192	0.591549	0.559126	0.555579	246	25.6161
E1BS73	Uncharacterized protein OS=Gallus gallus GN=NAA38 PE=4 SV=2 - [E1BS73_CHICK]	1	1	1	1	1.0828	0.385275	0.664248	0.649424	0.716535	96	10.1103
E1BS79	Uncharacterized protein OS=Gallus gallus GN=GPSM1 PE=4 SV=2 - [E1BS79_CHICK]	1	1	1	1	0.902048	1.89747	1.20307	1.22914	1.28695	668	74.416
E1BS82	Uncharacterized protein OS=Gallus gallus GN=MRPS34 PE=4 SV=2 - [E1BS82_CHICK]	1	1	1	1	0.96209	1.14462	0.878567	1.41756	1.43027	210	25.082
E1BS96	Uncharacterized protein OS=Gallus gallus GN=ABLIM1 PE=4 SV=2 - [E1BS96_CHICK]	4	4	5	1	0.992232	1.71553	1.51958	1.76939	1.77478	740	83.2519
E1BS97	Uncharacterized protein OS=Gallus gallus GN=PAK2 PE=3 SV=1 - [E1BS97_CHICK]	8	8	11	1	1.01806	1.08635	0.934753	0.820659	0.783731	521	57.5095
E1BSA2	Uncharacterized protein OS=Gallus gallus GN=EBNA1BP2 PE=4 SV=2 - [E1BSA2_CHICK]	1	1	1	1	0.904331	0.789394	0.696163	0.624791	0.589044	308	34.8622
E1BSA7	Uncharacterized protein OS=Gallus gallus GN=SEC24A PE=4 SV=2 - [E1BSA7_CHICK]	2	2	2	1	1.0282	0.812594	0.797104	0.738257	0.798835	1100	119.953
E1BSC0	Uncharacterized protein OS=Gallus gallus GN=DDX46 PE=4 SV=2 - [E1BSC0_CHICK]	8	8	11	1	1.02079	1.03564	0.944463	0.868805	0.984619	1043	119.081
E1BSC2	Uncharacterized protein OS=Gallus gallus PE=4 SV=1 - [E1BSC2_CHICK]	1	1	2	1	0.997343	1.00018	1.34647	1.27615	1.26334	62	7.16586
E1BSD8	Uncharacterized protein OS=Gallus gallus GN=POLR2H PE=4 SV=1 - [E1BSD8_CHICK]	4	4	7	1	1.05339	0.870005	0.793171	0.775059	0.749293	150	17.1324
E1BSD9	Uncharacterized protein OS=Gallus gallus GN=PDHX PE=3 SV=2 - [E1BSD9_CHICK]	6	6	11	1	1.04323	1.05684	1.28055	1.71744	1.97864	502	53.1561
E1BSF5	Branched-chain-amino-acid aminotransferase OS=Gallus gallus GN=BCAT1 PE=3 SV=2 - [E1BSF5_CHICK]	3	3	6	1	0.99172	0.474025	0.81333	0.672671	0.663461	386	42.9976
E1BSG5	Uncharacterized protein OS=Gallus gallus GN=Gga.53757 PE=4 SV=2 - [E1BSG5_CHICK]	13	18	26	1	1.01778	0.814214	1.03009	0.913463	0.971374	1614	178.856
E1BSG7	Uncharacterized protein OS=Gallus gallus GN=WBP11 PE=4 SV=2 - [E1BSG7_CHICK]	6	6	8	1	0.947775	0.921504	0.90129	0.814755	0.79111	611	66.3728
E1BSH9	Uncharacterized protein OS=Gallus gallus GN=BHMT PE=4 SV=1 - [E1BSH9_CHICK]	15	15	53	1	1.13026	0.61514	1.3295	0.824924	0.921332	405	44.9819
E1BSI1	Uncharacterized protein OS=Gallus gallus GN=DSCR3 PE=4 SV=1 - [E1BSI1_CHICK]	1	1	1	1	1.08311	1.08501	1.21302	1.37597	1.38951	297	33.0233
E1BSI3	Uncharacterized protein OS=Gallus gallus PE=3 SV=2 - [E1BSI3_CHICK]	1	1	1	1	0.979708	1.21552	1.02181	1.21901	1.07766	181	20.4311
E1BSI4	Uncharacterized protein OS=Gallus gallus GN=CHMP5 PE=3 SV=1 - [E1BSI4_CHICK]	3	3	7	1	0.959193	0.847159	0.908171	0.930714	0.885484	219	24.5864
E1BSJ2	40S ribosomal protein S21 OS=Gallus gallus GN=RPS21 PE=3 SV=2 - [E1BSJ2_CHICK]	3	3	7	1	0.982885	0.860944	1.04716	0.775324	0.729318	83	9.11263
E1BSJ3	Uncharacterized protein OS=Gallus gallus GN=ZFYVE20 PE=4 SV=2 - [E1BSJ3_CHICK]	2	2	2	1	0.964213	0.912848	0.786188	0.979045	0.939621	776	89.0234
E1BSK7	Uncharacterized protein OS=Gallus gallus GN=MCEE PE=4 SV=2 - [E1BSK7_CHICK]	3	3	4	1	0.955538	1.1531	1.31553	1.92029	1.96545	176	19.3504
E1BSL6	Uncharacterized protein OS=Gallus gallus GN=JPH2 PE=4 SV=2 - [E1BSL6_CHICK]	1	1	2	1	0.94204	0.576893	2.26696	1.99479	2.13855	413	44.4398
E1BSL7	Uncharacterized protein OS=Gallus gallus GN=ERP44 PE=4 SV=2 - [E1BSL7_CHICK]	7	7	16	1	1.02257	0.906912	0.837095	0.648052	0.614058	406	46.8624
E1BSM9	Uncharacterized protein OS=Gallus gallus GN=KDELC1 PE=4 SV=2 - [E1BSM9_CHICK]	2	2	3	1	1.05782	1.36765	1.06794	1.17808	1.2324	445	51.465
E1BSN3	Uncharacterized protein OS=Gallus gallus GN=C14ORF149 PE=4 SV=1 - [E1BSN3_CHICK]	3	3	4	1	1.0367	0.984853	0.925547	0.996327	0.955061	365	38.6515
E1BSN7	Alpha-1,4 glucan phosphorylase OS=Gallus gallus GN=PYGB PE=3 SV=2 - [E1BSN7_CHICK]	1	3	5	1	0.964566	1.6923	1.56369	2.85833	3.6089	843	96.6982
E1BSN8	Uncharacterized protein OS=Gallus gallus GN=ARHGEF7 PE=4 SV=1 - [E1BSN8_CHICK]	4	4	5	1	1.00723	1.34349	0.952549	0.909163	0.826077	803	90.4951
E1BSP1	Prosaposin OS=Gallus gallus GN=PSAP PE=4 SV=1 - [E1BSP1_CHICK]	4	4	9	1	1.10704	0.67279	0.887126	0.703517	0.662138	518	57.4644
E1BSP7	Uncharacterized protein OS=Gallus gallus GN=SORBS2 PE=4 SV=2 - [E1BSP7_CHICK]	2	2	3	1	0.915694	0.94878	1.0645	1.32053	1.4115	1223	137.006
E1BSP8	Uncharacterized protein OS=Gallus gallus GN=SEC24D PE=4 SV=2 - [E1BSP8_CHICK]	1	1	1	1	1.00894	2.88539	1.26037	0.703119	0.655046	987	108.494
E1BSQ2	Uncharacterized protein OS=Gallus gallus GN=TRIM63 PE=4 SV=2 - [E1BSQ2_CHICK]	1	2	3	1	1.02399	0.586183	1.26264	0.962286	1.09435	377	42.3938
E1BSR3	Uncharacterized protein OS=Gallus gallus GN=CLASP2 PE=4 SV=2 - [E1BSR3_CHICK]	1	1	1	1	0.90015	0.678904	1.84782	0.821761	0.943229	1502	164.662
E1BSR5	Uncharacterized protein OS=Gallus gallus GN=RBM25 PE=4 SV=2 - [E1BSR5_CHICK]	3	3	3	1	0.982674	0.931406	1.03731	1.02492	1.03583	817	96.8205
E1BSS1	Uncharacterized protein OS=Gallus gallus GN=MYOZ2 PE=4 SV=1 - [E1BSS1_CHICK]	10	10	30	1	0.955739	1.34764	1.57068	1.96221	2.52315	263	30.0224
E1BSS3	Eukaryotic translation initiation factor 3 subunit A OS=Gallus gallus GN=EIF3A PE=3 SV=1 - [E1BSS3_CHICK]	20	20	29	1	1.00009	1.08881	1.01045	0.877139	1.06898	1365	163.226
E1BST4	Uncharacterized protein OS=Gallus gallus GN=PLXNB2 PE=4 SV=2 - [E1BST4_CHICK]	4	4	5	1	0.991316	1.06703	1.02044	1.10748	1.04965	1624	183.528
E1BST5	Uncharacterized protein OS=Gallus gallus GN=CACNA2D1 PE=4 SV=2 - [E1BST5_CHICK]	14	14	23	1	0.984172	0.897918	1.26707	1.41457	1.66779	1101	124.791
E1BST9	Uncharacterized protein OS=Gallus gallus PE=4 SV=2 - [E1BST9_CHICK]	5	5	6	1	0.977548	1.84323	1.11228	1.30441	1.32257	482	52.2571
E1BSU0	Uncharacterized protein OS=Gallus gallus GN=RSRC2 PE=4 SV=2 - [E1BSU0_CHICK]	2	2	2	1	0.945062	0.852905	0.951883	0.827823	0.728041	439	50.4608
E1BSV1	Uncharacterized protein OS=Gallus gallus GN=DMGDH PE=3 SV=2 - [E1BSV1_CHICK]	13	13	24	1	0.992277	1.26327	1.43455	1.37747	1.47887	868	96.4016
E1BSV7	Uncharacterized protein OS=Gallus gallus GN=YKT6 PE=3 SV=1 - [E1BSV7_CHICK]	4	4	7	1	0.915413	1.1873	0.787918	0.825064	0.81876	198	22.4093
E1BSW5	Uncharacterized protein OS=Gallus gallus GN=NCOR1 PE=4 SV=1 - [E1BSW5_CHICK]	5	5	5	1	1.00038	1.59003	1.02016	1.04186	1.09146	2480	275.322
E1BSW6	Uncharacterized protein OS=Gallus gallus GN=PLEKHF1 PE=4 SV=2 - [E1BSW6_CHICK]	1	1	1	1	0.862727	0.560646	0.809416	0.743386	0.846597	273	31.2957
E1BSX2	Calponin OS=Gallus gallus GN=CNN3 PE=3 SV=2 - [E1BSX2_CHICK]	8	8	19	1	0.930595	0.493647	0.923631	0.637112	0.575728	258	28.3685
E1BSY6	Uncharacterized protein OS=Gallus gallus GN=POLR2L PE=3 SV=1 - [E1BSY6_CHICK]	1	1	1	1	1.04911	1.11106	0.851169	1.00589	0.955033	67	7.63999
E1BT08	Uncharacterized protein OS=Gallus gallus GN=HSPH1 PE=3 SV=2 - [E1BT08_CHICK]	8	8	13	1	1.05415	0.870798	0.778153	0.825274	0.818381	997	111.195
E1BT09	Uncharacterized protein OS=Gallus gallus GN=RAB3GAP1 PE=4 SV=2 - [E1BT09_CHICK]	2	2	2	1	1.10124	2.13119	1.06345	1.06229	1.20143	1014	113.498
E1BT38	Uncharacterized protein OS=Gallus gallus GN=DLG1 PE=4 SV=2 - [E1BT38_CHICK]	7	8	11	1	0.948855	0.898152	0.973701	1.18466	1.05852	905	100.29
E1BT53	Uncharacterized protein OS=Gallus gallus GN=Gga.51341 PE=4 SV=2 - [E1BT53_CHICK]	56	56	90	1	0.99371	1.41367	1.65924	2.32928	2.49622	8895	992.041
E1BT59	Uncharacterized protein OS=Gallus gallus GN=ENG PE=4 SV=2 - [E1BT59_CHICK]	1	1	1	1	0.988237	0.465349	0.821133	0.639145	0.743529	644	70.8586
E1BT66	Uncharacterized protein OS=Gallus gallus GN=TAF15 PE=4 SV=1 - [E1BT66_CHICK]	1	3	8	1	0.988444	0.705849	0.805862	0.596765	0.601592	443	47.8121
E1BT74	Uncharacterized protein OS=Gallus gallus GN=TMOD2 PE=4 SV=2 - [E1BT74_CHICK]	1	2	2	1	0.947801	0.772292	0.695201	0.595943	0.543549	351	39.4388
E1BT77	Uncharacterized protein OS=Gallus gallus GN=ADPRHL1 PE=4 SV=1 - [E1BT77_CHICK]	8	8	17	1	0.986218	0.876446	1.62594	1.59354	1.87779	354	40.4798
E1BT82	Uncharacterized protein OS=Gallus gallus GN=EIF2S2 PE=4 SV=1 - [E1BT82_CHICK]	5	5	9	1	1.0712	0.717996	0.773	0.683311	0.71284	329	37.8933
E1BT89	Uncharacterized protein OS=Gallus gallus GN=RAB11FIP2 PE=4 SV=2 - [E1BT89_CHICK]	1	1	1	1	0.977467	1.09559	0.927057	0.806095	0.82382	507	57.2971
E1BT93	Uncharacterized protein OS=Gallus gallus GN=ALDH2 PE=3 SV=2 - [E1BT93_CHICK]	12	13	40	1	1.08498	1.02018	0.991209	1.21977	1.31189	525	57.3392
E1BT94	Uncharacterized protein OS=Gallus gallus GN=NDUFB6 PE=4 SV=1 - [E1BT94_CHICK]	4	4	10	1	0.992028	1.45386	1.30518	1.82276	2.66602	128	14.9079
E1BT96	Uncharacterized protein OS=Gallus gallus GN=ASPN PE=4 SV=2 - [E1BT96_CHICK]	1	1	1	1	0.656748	0.622246	0.637422	0.881486	0.853454	371	42.1001
E1BT99	Uncharacterized protein OS=Gallus gallus GN=GPRC5B PE=4 SV=2 - [E1BT99_CHICK]	1	1	1	1	0.843953	0.821064	0.883687	0.963529	1.06639	387	43.7265
E1BTA0	Uncharacterized protein OS=Gallus gallus GN=COMT PE=4 SV=1 - [E1BTA0_CHICK]	1	1	2	1	1.08502	1.06086	1.51993	1.06983	1.2806	262	29.7687
E1BTB7	Uncharacterized protein OS=Gallus gallus GN=MMRN2 PE=4 SV=2 - [E1BTB7_CHICK]	3	3	3	1	0.94723	1.20746	1.35352	1.78349	1.61849	1014	116.232
E1BTE0	Uncharacterized protein OS=Gallus gallus GN=SSBP1 PE=3 SV=2 - [E1BTE0_CHICK]	3	3	3	1	1.06804	0.891082	1.15068	1.39863	1.62687	152	17.493
E1BTF4	Uncharacterized protein OS=Gallus gallus GN=OVALY PE=3 SV=2 - [E1BTF4_CHICK]	6	7	15	1	0.93117	1.92462	5.18657	1.46354	1.35079	388	43.7848
E1BTG1	Uncharacterized protein OS=Gallus gallus GN=RPL12 PE=3 SV=2 - [E1BTG1_CHICK]	5	5	15	1	1.04923	0.633521	0.963358	0.943893	1.02115	165	17.7265
E1BTG2	Uncharacterized protein OS=Gallus gallus GN=LMOD2 PE=4 SV=2 - [E1BTG2_CHICK]	7	7	12	1	0.955416	1.4054	1.60159	1.7784	1.5828	552	62.3351
E1BTH8	Uncharacterized protein OS=Gallus gallus GN=PSMG3 PE=4 SV=2 - [E1BTH8_CHICK]	1	1	1	1	1.1196	1.29569	1.02727	1.27613	1.30455	125	13.3771
E1BTI1	Uncharacterized protein OS=Gallus gallus GN=RAB31 PE=4 SV=2 - [E1BTI1_CHICK]	1	1	2	1	1.00944	0.690344	0.804006	1.18263	0.849385	195	21.6157
E1BTK8	Uncharacterized protein OS=Gallus gallus GN=EIF4ENIF1 PE=4 SV=1 - [E1BTK8_CHICK]	1	1	1	1	1.01062	1.03237	0.858411	0.676052	0.666985	987	108.207
E1BTL1	Uncharacterized protein OS=Gallus gallus GN=AZI1 PE=4 SV=2 - [E1BTL1_CHICK]	1	1	1	1	0.947925	1.68654	1.0235	0.957805	1.11626	1090	124.541
E1BTL5	Uncharacterized protein OS=Gallus gallus GN=NECAP1 PE=4 SV=2 - [E1BTL5_CHICK]	3	3	5	1	0.911567	1.40032	1.22668	1.17208	0.979716	276	29.8772
E1BTM1	Uncharacterized protein OS=Gallus gallus GN=ETF1 PE=4 SV=1 - [E1BTM1_CHICK]	7	7	11	1	0.980016	0.795313	0.783587	0.771527	0.777707	437	49.0002
E1BTP9	Uncharacterized protein OS=Gallus gallus PE=4 SV=2 - [E1BTP9_CHICK]	3	3	4	1	1.00103	0.791037	0.989314	1.0129	1.03177	747	83.8574
E1BTQ0	Uncharacterized protein OS=Gallus gallus GN=IDE PE=3 SV=2 - [E1BTQ0_CHICK]	3	3	4	1	1.05949	1.91019	1.20159	1.52086	1.66233	1021	118.084
E1BTQ9	Uncharacterized protein OS=Gallus gallus GN=AUH PE=3 SV=2 - [E1BTQ9_CHICK]	4	4	4	1	1.16106	1.25716	1.27116	1.75601	1.93785	326	34.2632
E1BTS2	Uncharacterized protein OS=Gallus gallus GN=KRAS PE=4 SV=1 - [E1BTS2_CHICK]	2	4	5	1	1.09206	1.22254	0.931485	0.955799	0.93864	188	21.4389
E1BTS4	Uncharacterized protein OS=Gallus gallus GN=BCAS2 PE=4 SV=2 - [E1BTS4_CHICK]	5	5	13	1	0.920792	0.848246	0.770489	0.885181	0.782705	235	26.8855
E1BTT4	Uncharacterized protein OS=Gallus gallus GN=HADHB PE=3 SV=1 - [E1BTT4_CHICK]	9	9	17	1	1.06857	1.09836	1.13149	2.14363	3.1229	474	50.8174
E1BTT8	L-lactate dehydrogenase OS=Gallus gallus GN=LDHA PE=3 SV=2 - [E1BTT8_CHICK]	9	10	16	1	1.02595	1.56685	1.49616	2.38512	2.7397	332	36.4792
E1BTV0	NADH dehydrogenase [ubiquinone] 1 alpha subcomplex subunit 8 OS=Gallus gallus GN=NDUFA8 PE=3 SV=1 - [E1BTV0_CHICK]	1	1	4	1	1.15595	0.839133	1.12914	1.70158	2.43036	172	20.1121
E1BTV1	Uncharacterized protein OS=Gallus gallus GN=STOM PE=4 SV=2 - [E1BTV1_CHICK]	1	1	1	1	0.958503	1.13397	1.54702	1.47681	1.77797	284	31.4338
E1BTX1	Uncharacterized protein OS=Gallus gallus GN=PTGDS PE=3 SV=2 - [E1BTX1_CHICK]	2	2	4	1	0.957739	1.78855	0.892193	1.04543	0.929454	184	20.7464
E1BTX4	UBX domain-containing protein 7 OS=Gallus gallus GN=UBXN7 PE=4 SV=2 - [E1BTX4_CHICK]	1	1	1	1	0.939791	0.843701	0.923657	1.11492	0.906885	456	51.7516
E1BTX6	Uncharacterized protein OS=Gallus gallus GN=MAT2B PE=4 SV=2 - [E1BTX6_CHICK]	3	3	5	1	1.02324	1.5482	1.22406	1.18807	1.32325	359	40.3348
E1BTX8	Caldesmon OS=Gallus gallus GN=CAD PE=3 SV=2 - [E1BTX8_CHICK]	9	9	9	1	1.0721	1.006	0.975404	0.868148	0.908967	1836	200.735
E1BTY4	Sorting nexin OS=Gallus gallus GN=SNX9 PE=3 SV=1 - [E1BTY4_CHICK]	1	1	2	1	1.00172	1.40209	1.06003	0.968411	1.14152	600	67.0508
E1BU27	Uncharacterized protein OS=Gallus gallus GN=AKR1D1 PE=4 SV=2 - [E1BU27_CHICK]	3	3	4	1	1.12056	0.44644	0.750882	0.838289	0.77001	327	37.4222
E1BU33	Uncharacterized protein OS=Gallus gallus GN=VPS26A PE=4 SV=1 - [E1BU33_CHICK]	4	4	7	1	1.01575	1.4448	1.1535	1.20003	1.25579	326	37.9717
E1BU35	Uncharacterized protein OS=Gallus gallus GN=CNRIP1 PE=4 SV=1 - [E1BU35_CHICK]	1	1	1	1	0.966654	1.45383	1.35857	1.74397	1.74843	162	18.3623
E1BU45	Uncharacterized protein OS=Gallus gallus GN=MRPL41 PE=4 SV=1 - [E1BU45_CHICK]	3	3	4	1	0.947945	1.24623	0.961496	1.10991	1.10302	135	15.1781
E1BU46	Uncharacterized protein OS=Gallus gallus GN=APLF PE=4 SV=1 - [E1BU46_CHICK]	2	2	2	1	0.868181	1.13931	0.959358	1.00707	1.06338	514	57.4396
E1BU51	Uncharacterized protein OS=Gallus gallus GN=GIGYF2 PE=4 SV=2 - [E1BU51_CHICK]	5	6	6	1	0.97001	0.822366	0.988976	0.737651	0.830218	1272	146.966
E1BU55	Uncharacterized protein OS=Gallus gallus GN=FAM188A PE=4 SV=1 - [E1BU55_CHICK]	1	1	1	1	1.08638	1.15472	0.913199	1.08704	1.04633	445	50.206
E1BU66	Uncharacterized protein OS=Gallus gallus GN=RPL38 PE=3 SV=2 - [E1BU66_CHICK]	3	3	18	1	1.06852	1.16019	0.877065	0.790911	0.832463	72	8.34079
E1BU93	Uncharacterized protein OS=Gallus gallus GN=MYOZ1 PE=4 SV=1 - [E1BU93_CHICK]	7	7	21	1	1.0233	1.56591	2.26667	3.91614	5.38799	293	32.3383
E1BUA1	Uncharacterized protein OS=Gallus gallus GN=Gga.55707 PE=4 SV=2 - [E1BUA1_CHICK]	18	21	31	1	0.981445	0.79978	1.02444	0.840726	0.799519	954	107.413
E1BUA6	Uncharacterized protein OS=Gallus gallus GN=Gga.48131 PE=4 SV=2 - [E1BUA6_CHICK]	1	1	1	1	1.03296	0.920228	0.917989	1.41409	1.01248	520	57.9188
E1BUA8	Uncharacterized protein OS=Gallus gallus GN=BCCIP PE=4 SV=2 - [E1BUA8_CHICK]	2	2	3	1	0.977866	1.09215	0.815897	0.837734	0.734597	319	35.9207
E1BUB5	Uncharacterized protein OS=Gallus gallus PE=4 SV=1 - [E1BUB5_CHICK]	9	9	31	1	0.950318	1.5594	2.04722	2.31644	2.54209	949	102.363
E1BUB6	Uncharacterized protein OS=Gallus gallus GN=GSTT1L PE=3 SV=2 - [E1BUB6_CHICK]	1	1	2	1	1.00986	1.42182	0.887085	0.925979	0.901706	260	29.8767
E1BUD3	Troponin I, fast skeletal muscle OS=Gallus gallus GN=TNNI2 PE=4 SV=2 - [E1BUD3_CHICK]	5	5	59	1	0.945874	1.66947	2.02564	3.42243	3.35609	178	20.6299
E1BUD8	Uncharacterized protein OS=Gallus gallus GN=SEC24C PE=4 SV=1 - [E1BUD8_CHICK]	6	6	6	1	1.01685	0.751157	0.762696	0.748567	0.718571	1119	121.602
E1BUF5	Uncharacterized protein OS=Gallus gallus GN=EFHD2 PE=4 SV=2 - [E1BUF5_CHICK]	4	5	6	1	0.956311	0.781833	1.26886	0.886316	0.872225	219	24.6495
E1BUF6	Uncharacterized protein OS=Gallus gallus GN=AFAP1L2 PE=4 SV=2 - [E1BUF6_CHICK]	5	5	6	1	0.962107	1.0609	1.05905	0.951501	0.922801	884	98.3759
E1BUG0	Uncharacterized protein OS=Gallus gallus GN=CDK12 PE=4 SV=2 - [E1BUG0_CHICK]	1	1	1	1	0.976449	2.32969	1.06589	1.00026	1.00127	1264	140.32
E1BUG9	Uncharacterized protein OS=Gallus gallus GN=NUDCD2 PE=4 SV=1 - [E1BUG9_CHICK]	2	2	3	1	0.984551	1.01163	1.04762	1.04171	0.952168	157	17.7888
E1BUH7	Uncharacterized protein OS=Gallus gallus GN=TMEM43 PE=4 SV=1 - [E1BUH7_CHICK]	1	1	1	1	1.1109	1.55753	1.6416	1.20636	1.63555	400	44.8393
E1BUJ1	Uncharacterized protein OS=Gallus gallus GN=RBM17 PE=4 SV=2 - [E1BUJ1_CHICK]	7	8	10	1	0.985457	0.719081	0.917026	0.828495	0.755355	401	44.7729
E1BUJ8	Uncharacterized protein OS=Gallus gallus GN=CHCHD4 PE=4 SV=1 - [E1BUJ8_CHICK]	2	2	2	1	0.97271	0.706449	1.03311	0.991164	0.836005	138	15.4539
E1BUL1	Uncharacterized protein OS=Gallus gallus GN=MAD2L1 PE=4 SV=1 - [E1BUL1_CHICK]	3	3	5	1	1.15935	1.09265	0.705926	0.609096	0.618636	206	23.6962
E1BUM0	Peptidyl-prolyl cis-trans isomerase E OS=Gallus gallus GN=PPIE PE=3 SV=1 - [E1BUM0_CHICK]	6	7	11	1	1.02121	0.765939	1.09065	1.18104	1.02286	301	33.2976
E1BUN0	Uncharacterized protein OS=Gallus gallus GN=HAPLN3 PE=4 SV=2 - [E1BUN0_CHICK]	1	1	1	1	1.10408	1.66903	0.970423	1.02622	1.04924	359	40.9755
E1BUP6	Uncharacterized protein OS=Gallus gallus GN=PDIA5 PE=4 SV=2 - [E1BUP6_CHICK]	4	4	4	1	1.0575	0.842713	1.20098	0.901599	1.04988	532	61.13
E1BUP8	Uncharacterized protein OS=Gallus gallus GN=Gga.10658 PE=4 SV=2 - [E1BUP8_CHICK]	2	2	2	1	0.985521	1.0549	1.25131	0.992545	0.943272	286	32.3664
E1BUQ4	Uncharacterized protein OS=Gallus gallus GN=ITSN1 PE=4 SV=1 - [E1BUQ4_CHICK]	4	4	7	1	0.931919	1.78836	0.955365	0.99072	0.979196	1712	194.347
E1BUR1	Uncharacterized protein OS=Gallus gallus GN=CDC42EP4 PE=4 SV=1 - [E1BUR1_CHICK]	2	2	3	1	0.938416	0.578769	0.773759	0.727013	0.68481	302	32.2779
E1BUR3	Uncharacterized protein OS=Gallus gallus GN=DDRGK1 PE=4 SV=2 - [E1BUR3_CHICK]	1	1	1	1	0.984938	1.16494	1.35248	1.46499	1.62589	307	35.6473
E1BUR8	Uncharacterized protein OS=Gallus gallus GN=CPQ PE=4 SV=2 - [E1BUR8_CHICK]	1	1	1	1	0.987774	2.14344	1.11851	0.972488	1.01163	505	56.1052
E1BUS2	Uncharacterized protein OS=Gallus gallus GN=NOP58 PE=4 SV=2 - [E1BUS2_CHICK]	1	1	1	1	1.04542	0.939557	1.05809	1.00903	1.0704	549	61.6475
E1BUS4	Uncharacterized protein OS=Gallus gallus GN=FAM192A PE=4 SV=2 - [E1BUS4_CHICK]	2	2	3	1	0.939423	0.545845	0.793113	0.678987	0.551069	255	28.6831
E1BUS5	Uncharacterized protein OS=Gallus gallus GN=NCOA6 PE=4 SV=2 - [E1BUS5_CHICK]	1	1	1	1	0.952389	1.41653	0.992128	0.779783	0.7156	1994	210.931
E1BUT3	Uncharacterized protein OS=Gallus gallus GN=CD34 PE=4 SV=1 - [E1BUT3_CHICK]	1	1	1	1	0.980283	1.43944	1.12038	1.29133	1.53634	348	36.8483
E1BUU5	Uncharacterized protein OS=Gallus gallus GN=WDHD1 PE=4 SV=1 - [E1BUU5_CHICK]	1	1	1	1	0.985181	1.92363	0.982485	1.17282	1.11636	1123	124.937
E1BUW1	Uncharacterized protein OS=Gallus gallus GN=Gga.53450 PE=4 SV=2 - [E1BUW1_CHICK]	1	2	2	1	0.9325	0.765506	1.04963	0.978795	0.886098	653	71.1014
E1BUW6	Microtubule-associated protein OS=Gallus gallus GN=LOC101752174 PE=4 SV=2 - [E1BUW6_CHICK]	2	7	16	1	0.988834	1.15627	1.26916	0.839304	0.833848	824	86.0728
E1BUX5	Uncharacterized protein OS=Gallus gallus GN=VTI1B PE=4 SV=1 - [E1BUX5_CHICK]	1	1	1	1	0.914795	0.920286	0.994707	0.889017	0.923839	232	26.7911
E1BUZ0	Uncharacterized protein OS=Gallus gallus GN=NDUFV2 PE=4 SV=2 - [E1BUZ0_CHICK]	9	9	36	1	0.987192	1.4146	1.33235	2.20933	1.97453	246	27.1028
E1BUZ5	Uncharacterized protein OS=Gallus gallus GN=RPLP2 PE=3 SV=2 - [E1BUZ5_CHICK]	3	3	20	1	0.964057	0.932193	0.969072	0.780089	0.743443	134	14.1581
E1BV20	Uncharacterized protein OS=Gallus gallus GN=PHF5A PE=4 SV=2 - [E1BV20_CHICK]	2	2	3	1	1.14227	1.16347	1.06173	0.986951	0.849763	117	13.0502
E1BV27	Uncharacterized protein OS=Gallus gallus GN=TBL1X PE=4 SV=1 - [E1BV27_CHICK]	2	2	2	1	1.05879	1.83996	1.09173	1.3935	1.38184	523	56.5506
E1BV34	Uncharacterized protein OS=Gallus gallus GN=Gga.3145 PE=4 SV=1 - [E1BV34_CHICK]	16	21	43	1	1.00506	0.66568	1.05642	0.867201	0.900348	582	68.5142
E1BV44	Uncharacterized protein OS=Gallus gallus GN=CSE1L PE=4 SV=2 - [E1BV44_CHICK]	8	9	11	1	1.1007	1.06215	0.989958	0.915726	1.01177	971	110.366
E1BV45	Uncharacterized protein OS=Gallus gallus GN=RNPS1 PE=4 SV=2 - [E1BV45_CHICK]	3	3	11	1	0.934993	0.641785	1.0479	0.746	0.709318	283	31.7014
E1BV54	Uncharacterized protein OS=Gallus gallus GN=HSPB7 PE=3 SV=1 - [E1BV54_CHICK]	2	2	5	1	0.979218	1.41899	1.17876	3.49649	3.40625	150	16.464
E1BV70	Uncharacterized protein OS=Gallus gallus GN=LEO1 PE=4 SV=2 - [E1BV70_CHICK]	1	1	1	1	0.99286	1.20115	0.971343	0.912682	0.916652	630	71.6335
E1BV80	Uncharacterized protein OS=Gallus gallus GN=LIMS2 PE=4 SV=1 - [E1BV80_CHICK]	1	1	1	1	0.88965	0.658476	0.797749	0.7536	0.812298	341	39.0297
E1BV94	Uncharacterized protein OS=Gallus gallus GN=WTAP PE=4 SV=2 - [E1BV94_CHICK]	9	9	13	1	0.949395	0.88279	0.858289	0.882216	0.860736	398	44.5348
E1BV96	Alpha-fetoprotein OS=Gallus gallus GN=AFP PE=4 SV=1 - [E1BV96_CHICK]	21	21	139	1	1.1571	0.76773	0.45522	0.452141	0.371323	615	71.1161
E1BV97	Uncharacterized protein OS=Gallus gallus GN=POLR2C PE=4 SV=1 - [E1BV97_CHICK]	4	4	4	1	1.00547	0.768604	0.910984	0.925008	0.984283	275	31.3696
E1BV98	Uncharacterized protein OS=Gallus gallus GN=PANK4 PE=4 SV=2 - [E1BV98_CHICK]	1	1	1	1	0.952936	1.87723	1.52124	2.08562	2.52888	790	88.2371
E1BVA1	Uncharacterized protein OS=Gallus gallus GN=EPS8 PE=4 SV=2 - [E1BVA1_CHICK]	5	5	6	1	0.996438	1.025	0.866556	0.973673	0.998503	828	92.223
E1BVB0	Uncharacterized protein OS=Gallus gallus GN=ARL1 PE=3 SV=1 - [E1BVB0_CHICK]	1	1	1	1	0.984983	0.774908	0.768296	0.535586	0.579829	181	20.3564
E1BVB1	Uncharacterized protein OS=Gallus gallus GN=RPL32 PE=4 SV=2 - [E1BVB1_CHICK]	3	3	8	1	1.00373	0.798372	0.887059	0.823209	0.77074	135	15.9059
E1BVB4	Uncharacterized protein OS=Gallus gallus GN=FLI1 PE=3 SV=1 - [E1BVB4_CHICK]	1	1	1	1	0.84051	1.63205	0.889058	1.12846	1.0092	432	48.7526
E1BVC2	Uncharacterized protein OS=Gallus gallus PE=4 SV=2 - [E1BVC2_CHICK]	3	4	4	1	1.05587	1.53619	1.22796	1.47812	1.92908	1061	117.868
E1BVC3	Uncharacterized protein OS=Gallus gallus GN=Gga.35168 PE=4 SV=2 - [E1BVC3_CHICK]	1	1	1	1	0.98702	0.754906	1.03147	0.717265	0.837735	1492	164.511
E1BVC4	Uncharacterized protein OS=Gallus gallus GN=SEC13 PE=4 SV=1 - [E1BVC4_CHICK]	2	2	5	1	0.936082	1.86453	1.00516	0.89684	0.575317	320	35.158
E1BVD1	Uncharacterized protein OS=Gallus gallus GN=Gga.7815 PE=4 SV=1 - [E1BVD1_CHICK]	3	5	8	1	1.04983	1.0328	1.2462	1.26059	1.25899	314	35.6403
E1BVG8	Uncharacterized protein OS=Gallus gallus GN=RAB3GAP2 PE=4 SV=2 - [E1BVG8_CHICK]	1	2	3	1	1.03179	1.05775	1.07129	0.993657	0.738189	1409	157.415
E1BVH4	Uncharacterized protein OS=Gallus gallus GN=SEPT7 PE=3 SV=2 - [E1BVH4_CHICK]	7	8	19	1	1.05011	1.37375	1.04069	1.01577	0.94995	415	48.413
E1BVH6	Uncharacterized protein OS=Gallus gallus GN=C4H4ORF43 PE=4 SV=1 - [E1BVH6_CHICK]	1	1	2	1	0.912758	0.973583	0.928981	0.850597	0.881008	190	22.2716
E1BVJ5	Uncharacterized protein OS=Gallus gallus GN=QARS PE=3 SV=2 - [E1BVJ5_CHICK]	12	12	21	1	1.01407	1.13483	0.986195	0.999435	1.05477	770	86.8866
E1BVM0	Uncharacterized protein OS=Gallus gallus GN=TMEM199 PE=4 SV=1 - [E1BVM0_CHICK]	1	1	1	1	1.20452	0.571442	0.754338	0.610045	0.608696	194	21.3045
E1BVM2	Uncharacterized protein OS=Gallus gallus GN=RAPGEF2 PE=4 SV=2 - [E1BVM2_CHICK]	1	1	1	1	1.0267	1.93369	1.21474	1.43262	1.3967	1638	183.701
E1BVM8	Uncharacterized protein OS=Gallus gallus GN=PPM1A PE=3 SV=1 - [E1BVM8_CHICK]	5	7	11	1	0.989875	1.3898	1.32323	1.29299	1.19707	382	42.4527
E1BVN1	Uncharacterized protein OS=Gallus gallus GN=MTX2 PE=4 SV=1 - [E1BVN1_CHICK]	3	3	3	1	1.05569	1.24916	1.23904	1.68953	1.92194	268	30.3123
E1BVN5	Uncharacterized protein OS=Gallus gallus GN=PLRG1 PE=4 SV=1 - [E1BVN5_CHICK]	2	2	2	1	1.03113	0.862758	0.816773	0.798505	0.821749	516	57.0861
E1BVP1	Uncharacterized protein OS=Gallus gallus GN=EIF5B PE=4 SV=2 - [E1BVP1_CHICK]	6	6	8	1	0.98891	1.35506	1.17908	1.16859	1.23168	1209	136.398
E1BVP6	Uncharacterized protein OS=Gallus gallus GN=HSPA12A PE=4 SV=2 - [E1BVP6_CHICK]	2	2	2	1	1.03385	0.800371	0.915121	0.862482	0.987002	591	66.5124
E1BVR7	Uncharacterized protein OS=Gallus gallus GN=PPM1G PE=3 SV=2 - [E1BVR7_CHICK]	6	6	10	1	1.00951	0.547987	0.768555	0.669965	0.870055	561	60.7656
E1BVT0	Uncharacterized protein OS=Gallus gallus GN=RALB PE=4 SV=2 - [E1BVT0_CHICK]	1	2	3	1	1.03932	0.946679	0.878902	0.953679	1.03816	232	26.2484
E1BVT3	Malate dehydrogenase OS=Gallus gallus GN=MDH2 PE=3 SV=1 - [E1BVT3_CHICK]	12	12	75	1	1.1258	1.14759	1.30252	2.20322	2.87438	337	35.6328
E1BVT7	Uncharacterized protein OS=Gallus gallus GN=MRPL18 PE=4 SV=1 - [E1BVT7_CHICK]	2	2	2	1	1.03634	1.4103	1.22676	1.76493	1.68718	183	20.8427
E1BVU4	Uncharacterized protein OS=Gallus gallus GN=SH3BGR PE=4 SV=2 - [E1BVU4_CHICK]	4	4	14	1	0.985443	0.937292	2.02643	2.82159	2.61787	110	12.4073
E1BVU7	Uncharacterized protein OS=Gallus gallus GN=SPECC1 PE=4 SV=2 - [E1BVU7_CHICK]	8	9	11	1	0.986501	1.04908	1.2975	1.50597	1.44047	1065	117.928
E1BVV2	Uncharacterized protein OS=Gallus gallus PE=4 SV=2 - [E1BVV2_CHICK]	4	5	5	1	0.945991	0.926257	0.922578	0.99932	1.02678	890	95.2365
E1BVX9	Signal recognition particle subunit SRP72 OS=Gallus gallus GN=SRP72 PE=3 SV=1 - [E1BVX9_CHICK]	8	8	11	1	1.02571	0.72455	0.744927	0.806968	0.763227	671	74.4118
E1BVZ1	Uncharacterized protein OS=Gallus gallus GN=C2H6ORF145 PE=4 SV=1 - [E1BVZ1_CHICK]	1	1	1	1	0.847003	1.25896	1.16437	1.50939	1.40668	231	26.8146
E1BW24	Uncharacterized protein OS=Gallus gallus GN=INPP4A PE=4 SV=1 - [E1BW24_CHICK]	1	1	1	1	0.943993	0.250264	0.259581	0.260133	0.244966	939	105.783
E1BW49	Uncharacterized protein OS=Gallus gallus PE=3 SV=2 - [E1BW49_CHICK]	3	3	3	1	0.954699	0.725619	0.880583	0.839759	0.706397	237	26.9979
E1BW50	Uncharacterized protein OS=Gallus gallus GN=CTNNBL1 PE=4 SV=2 - [E1BW50_CHICK]	1	1	1	1	1.24826	1.38934	1.13296	1.01357	1.08577	563	65.112
E1BW57	Uncharacterized protein OS=Gallus gallus GN=LOC426368 PE=3 SV=2 - [E1BW57_CHICK]	1	1	1	1	1.04191	1.19814	1.04899	1.1256	1.21358	182	19.875
E1BW59	Uncharacterized protein OS=Gallus gallus GN=HBS1L PE=4 SV=2 - [E1BW59_CHICK]	2	2	2	1	0.97437	0.72805	1.00952	0.886299	0.892838	687	75.9678
E1BW78	Uncharacterized protein OS=Gallus gallus GN=COX6C PE=4 SV=2 - [E1BW78_CHICK]	2	2	6	1	1.04218	0.683289	1.29533	2.32355	3.46551	77	8.78557
E1BW83	Uncharacterized protein OS=Gallus gallus GN=SLC25A24 PE=3 SV=2 - [E1BW83_CHICK]	2	2	2	1	1.03733	1.81834	1.03618	1.11189	1.14671	467	51.9356
E1BW84	Uncharacterized protein OS=Gallus gallus GN=Gga.55651 PE=4 SV=2 - [E1BW84_CHICK]	7	7	7	1	1.03106	0.915651	1.15576	1.13137	1.20128	1114	122.505
E1BW94	Uncharacterized protein OS=Gallus gallus GN=SF3B14 PE=4 SV=1 - [E1BW94_CHICK]	2	2	4	1	0.952055	1.27852	0.705009	0.786618	0.903651	125	14.5756
E1BW96	Uncharacterized protein OS=Gallus gallus PE=4 SV=2 - [E1BW96_CHICK]	1	1	2	1	0.918749	0.846961	0.852374	0.822392	0.829765	717	79.4928
E1BW97	AP-3 complex subunit beta OS=Gallus gallus GN=AP3B1 PE=3 SV=2 - [E1BW97_CHICK]	1	1	1	1	1.10942	1.96199	1.17645	1.05329	0.931675	1022	113.976
E1BW98	Uncharacterized protein OS=Gallus gallus GN=GNB4 PE=4 SV=2 - [E1BW98_CHICK]	1	4	8	1	1.08047	0.944526	0.785088	0.859516	0.74221	340	37.506
E1BWB1	Uncharacterized protein OS=Gallus gallus GN=BCL7A PE=4 SV=2 - [E1BWB1_CHICK]	2	2	2	1	0.996228	1.03744	0.941318	0.898361	0.91082	228	25.0932
E1BWC6	Uncharacterized protein OS=Gallus gallus GN=MICU1 PE=4 SV=1 - [E1BWC6_CHICK]	1	1	2	1	0.875652	0.782321	0.952595	0.917285	0.908601	480	54.7064
E1BWG0	Fatty acid synthase OS=Gallus gallus GN=FASN PE=4 SV=2 - [E1BWG0_CHICK]	7	7	7	1	1.07716	1.0775	0.796743	0.990794	1.09294	2512	274.6
E1BWG6	Uncharacterized protein OS=Gallus gallus GN=RCOR1 PE=4 SV=2 - [E1BWG6_CHICK]	3	3	3	1	1.01318	0.752184	0.969231	1.23416	1.27307	277	31.8524
E1BWG7	Uncharacterized protein OS=Gallus gallus GN=PTER PE=4 SV=2 - [E1BWG7_CHICK]	1	1	1	1	0.905817	1.7831	1.02251	1.13476	1.13484	357	39.9493
E1BWI0	Uncharacterized protein OS=Gallus gallus GN=DSP PE=4 SV=2 - [E1BWI0_CHICK]	3	4	6	1	1.06678	1.01013	0.734144	0.980795	0.798121	2772	320.922
E1BWI3	Uncharacterized protein OS=Gallus gallus GN=RSU1 PE=4 SV=2 - [E1BWI3_CHICK]	5	5	6	1	1.12148	1.18651	0.90229	1.13694	1.23538	277	31.5047
E1BWI7	Tyrosine-protein phosphatase non-receptor type OS=Gallus gallus GN=PTPN1 PE=3 SV=2 - [E1BWI7_CHICK]	2	2	2	1	1.1101	1.35747	1.08936	1.33028	1.6003	434	50.3848
E1BWL4	Uncharacterized protein OS=Gallus gallus GN=CASK PE=4 SV=2 - [E1BWL4_CHICK]	1	1	1	1	0.899713	1.74382	0.92605	0.916525	0.923198	926	105.298
E1BWM0	Uncharacterized protein OS=Gallus gallus GN=TTC1 PE=4 SV=1 - [E1BWM0_CHICK]	3	3	3	1	1.02188	0.896365	1.00259	0.867579	0.848293	296	33.7715
E1BWM9	Uncharacterized protein OS=Gallus gallus GN=DAB2IP PE=4 SV=1 - [E1BWM9_CHICK]	1	1	1	1	0.954039	1.76729	1.02805	0.959322	0.90237	1116	124.989
E1BWP4	Uncharacterized protein OS=Gallus gallus GN=Gga.5511 PE=4 SV=2 - [E1BWP4_CHICK]	3	3	4	1	0.935536	1.39239	0.996761	1.05495	0.855643	260	28.3241
E1BWR0	Uncharacterized protein OS=Gallus gallus GN=BCLAF1 PE=4 SV=2 - [E1BWR0_CHICK]	5	5	6	1	0.970375	0.637597	0.7396	0.681565	0.587109	920	106.104
E1BWS2	Uncharacterized protein OS=Gallus gallus GN=NAPG PE=4 SV=1 - [E1BWS2_CHICK]	11	11	18	1	0.985866	0.674313	0.967828	1.03136	0.888467	314	35.0446
E1BWS3	Uncharacterized protein OS=Gallus gallus GN=FAM49B PE=4 SV=2 - [E1BWS3_CHICK]	5	5	5	1	0.986639	1.24243	1.14618	1.09904	1.15757	324	36.8257
E1BWS4	Uncharacterized protein OS=Gallus gallus GN=PTRH2 PE=4 SV=2 - [E1BWS4_CHICK]	1	1	1	1	1.0973	1.1609	0.88617	0.902601	0.888489	178	18.9169
E1BWS8	Uncharacterized protein OS=Gallus gallus GN=MRPL13 PE=3 SV=1 - [E1BWS8_CHICK]	2	2	2	1	1.02058	1.10446	0.977371	1.12159	1.24347	181	20.947
E1BWS9	Uncharacterized protein OS=Gallus gallus GN=HYPK PE=4 SV=2 - [E1BWS9_CHICK]	3	3	5	1	0.973239	0.704357	1.11463	0.994307	0.916773	135	14.5863
E1BWT5	Uncharacterized protein OS=Gallus gallus GN=CDC42BPA PE=3 SV=2 - [E1BWT5_CHICK]	1	1	1	1	0.998016	1.76805	1.24622	1.24281	1.29237	1718	195.064
E1BWT8	Uncharacterized protein OS=Gallus gallus GN=MAP1LC3A PE=3 SV=1 - [E1BWT8_CHICK]	1	1	2	1	1.02418	1.09602	1.57218	1.25345	1.14443	121	14.3384
E1BWU2	Uncharacterized protein OS=Gallus gallus GN=SERPINE2 PE=3 SV=2 - [E1BWU2_CHICK]	2	2	2	1	1.06715	0.464226	0.639796	0.641712	0.731696	442	49.2666
E1BWV0	Uncharacterized protein OS=Gallus gallus GN=FAM96B PE=4 SV=1 - [E1BWV0_CHICK]	1	1	1	1	0.80729	0.94598	0.700614	0.696421	0.74489	161	17.7802
E1BWV6	Uncharacterized protein OS=Gallus gallus GN=MRPL21 PE=4 SV=2 - [E1BWV6_CHICK]	3	3	3	1	1.0923	1.64945	1.06301	1.21855	1.17408	168	19.2672
E1BWW2	Uncharacterized protein OS=Gallus gallus GN=TSG101 PE=4 SV=1 - [E1BWW2_CHICK]	6	6	9	1	0.97992	0.557758	1.11108	0.996058	1.02647	393	44.3987
E1BWX3	Uncharacterized protein OS=Gallus gallus GN=MCU PE=4 SV=2 - [E1BWX3_CHICK]	3	3	4	1	0.989037	1.12815	1.16333	1.5609	1.81326	339	39.0334
E1BWX4	Uncharacterized protein OS=Gallus gallus GN=AASS PE=4 SV=2 - [E1BWX4_CHICK]	2	2	2	1	1.06208	1.52908	1.36955	1.37629	1.58753	928	102.888
E1BWZ2	Uncharacterized protein OS=Gallus gallus GN=SETBP1 PE=4 SV=2 - [E1BWZ2_CHICK]	1	1	1	1	0.946499	0.520452	0.915509	0.643387	0.667594	1612	177.576
E1BWZ3	Uncharacterized protein OS=Gallus gallus PE=4 SV=2 - [E1BWZ3_CHICK]	18	18	40	1	0.966367	0.802092	2.22044	1.19689	1.17945	672	80.0028
E1BX00	Uncharacterized protein OS=Gallus gallus GN=SON PE=4 SV=2 - [E1BX00_CHICK]	3	3	4	1	1.00479	0.907283	0.86449	0.719472	0.678087	433	48.2016
E1BX01	Uncharacterized protein OS=Gallus gallus GN=MAK16 PE=4 SV=1 - [E1BX01_CHICK]	1	1	1	1	1.02482	0.943023	1.0938	0.757682	0.771552	292	34.8855
E1BX02	Uncharacterized protein OS=Gallus gallus GN=PSMD2 PE=4 SV=2 - [E1BX02_CHICK]	20	20	32	1	1.01953	0.894499	0.967304	0.927465	0.88666	908	99.9506
E1BX03	Uncharacterized protein OS=Gallus gallus GN=FUBP1 PE=4 SV=2 - [E1BX03_CHICK]	1	17	35	1	0.920179	0.634989	0.704795	0.541787	0.526348	520	55.2396
E1BX17	Uncharacterized protein OS=Gallus gallus GN=MYLK2 PE=3 SV=1 - [E1BX17_CHICK]	1	4	4	1	0.904946	1.34027	1.52934	3.18158	3.00586	825	87.1436
E1BX43	Uncharacterized protein OS=Gallus gallus GN=KNG1 PE=4 SV=2 - [E1BX43_CHICK]	3	3	4	1	1.02417	1.20258	1.25667	1.26371	1.28086	580	65.1959
E1BX44	Uncharacterized protein OS=Gallus gallus GN=RAPH1 PE=4 SV=2 - [E1BX44_CHICK]	3	3	3	1	0.938688	0.813798	1.10637	0.830925	0.905164	1258	135.035
E1BX57	Uncharacterized protein OS=Gallus gallus GN=UBL7 PE=4 SV=1 - [E1BX57_CHICK]	1	1	1	1	0.869189	1.06413	0.709023	0.814922	0.660954	380	40.2683
E1BX68	Uncharacterized protein OS=Gallus gallus GN=SMAP1 PE=4 SV=2 - [E1BX68_CHICK]	2	2	5	1	0.981471	0.722491	0.743412	0.941642	1.00073	445	48.1478
E1BX77	Uncharacterized protein OS=Gallus gallus GN=CLPX PE=4 SV=2 - [E1BX77_CHICK]	11	11	13	1	1.03659	1.08472	1.01301	1.27607	1.31885	605	66.2162
E1BX85	Uncharacterized protein OS=Gallus gallus GN=GSTO1 PE=3 SV=1 - [E1BX85_CHICK]	6	6	6	1	0.987778	0.637562	0.773436	0.786135	0.757438	239	27.2059
E1BX90	Uncharacterized protein OS=Gallus gallus GN=PDP1 PE=3 SV=2 - [E1BX90_CHICK]	1	1	1	1	1.05569	1.97011	1.26368	1.74221	1.59279	560	63.2669
E1BXB9	Uncharacterized protein OS=Gallus gallus GN=DNAJC24 PE=4 SV=1 - [E1BXB9_CHICK]	2	2	2	1	0.971003	0.770077	1.05044	1.18464	0.888214	146	16.9092
E1BXC2	S-formylglutathione hydrolase OS=Gallus gallus GN=ESD PE=3 SV=2 - [E1BXC2_CHICK]	6	6	20	1	1.05293	1.49174	1.23468	1.30054	1.29036	329	36.8734
E1BXC5	Uncharacterized protein OS=Gallus gallus GN=Gga.5796 PE=4 SV=2 - [E1BXC5_CHICK]	2	2	3	1	0.976092	1.69955	1.06817	1.09749	1.02311	1589	187.506
E1BXD0	General transcription factor IIF subunit 2 OS=Gallus gallus GN=GTF2F2 PE=3 SV=2 - [E1BXD0_CHICK]	1	1	1	1	1.05591	0.468835	0.762232	0.566858	0.514874	249	28.4638
E1BXF2	Protein kinase C OS=Gallus gallus GN=PRKCQ PE=3 SV=2 - [E1BXF2_CHICK]	3	3	3	1	0.995471	1.22056	1.18991	1.41231	1.38761	714	81.7528
E1BXF4	Uncharacterized protein OS=Gallus gallus GN=RCN1 PE=4 SV=2 - [E1BXF4_CHICK]	13	13	35	1	0.946962	0.572703	0.97653	0.703858	0.666337	468	51.9164
E1BXG0	Peptidyl-prolyl cis-trans isomerase OS=Gallus gallus GN=PPIH PE=3 SV=1 - [E1BXG0_CHICK]	4	4	8	1	1.06921	0.899652	0.849	0.921151	0.822447	177	19.1926
E1BXG9	Uncharacterized protein OS=Gallus gallus GN=PPID PE=4 SV=2 - [E1BXG9_CHICK]	15	15	36	1	0.992872	0.89302	1.24069	1.20633	1.15187	370	40.4535
E1BXH4	Uncharacterized protein OS=Gallus gallus GN=KIF15 PE=3 SV=1 - [E1BXH4_CHICK]	2	2	2	1	0.948551	0.896454	0.77021	0.814835	0.855868	1405	162.162
E1BXI0	Uncharacterized protein OS=Gallus gallus GN=BBOX1 PE=4 SV=1 - [E1BXI0_CHICK]	1	1	1	1	0.854369	1.21713	0.814996	1.01668	1.00547	388	44.6073
E1BXI2	Uncharacterized protein OS=Gallus gallus GN=EXOSC7 PE=4 SV=1 - [E1BXI2_CHICK]	3	3	3	1	0.932474	0.877501	0.88907	1.032	0.849803	291	31.6249
E1BXI3	Uncharacterized protein OS=Gallus gallus GN=PDCD5 PE=4 SV=1 - [E1BXI3_CHICK]	6	6	17	1	0.973068	0.499465	0.979891	0.896156	0.840674	126	14.2104
E1BXJ0	Protein-L-isoaspartate O-methyltransferase OS=Gallus gallus GN=LOC423008 PE=3 SV=2 - [E1BXJ0_CHICK]	1	1	2	1	1.06161	0.892539	0.92687	1.34778	1.35541	248	27.1421
E1BXK3	Uncharacterized protein OS=Gallus gallus GN=GYS2 PE=4 SV=1 - [E1BXK3_CHICK]	1	1	1	1	0.970741	2.27729	1.40917	1.97075	2.65959	704	80.9984
E1BXK5	Uncharacterized protein OS=Gallus gallus PE=4 SV=2 - [E1BXK5_CHICK]	5	5	9	1	0.959482	0.845595	0.886706	0.841028	0.856199	813	92.252
E1BXR1	Uncharacterized protein OS=Gallus gallus GN=VBP1 PE=4 SV=2 - [E1BXR1_CHICK]	9	9	14	1	0.914223	0.660629	0.966974	0.884467	0.84016	205	23.1119
E1BXR9	Uncharacterized protein OS=Gallus gallus GN=MICAL3 PE=4 SV=2 - [E1BXR9_CHICK]	1	1	1	1	0.935792	0.978378	1.14179	1.43445	1.54759	2186	245.67
E1BXS2	Guanine nucleotide-binding protein G(i) subunit alpha-1 OS=Gallus gallus GN=GNAI1 PE=4 SV=2 - [E1BXS2_CHICK]	2	3	5	1	0.903587	1.48743	0.961576	1.27993	1.17443	354	40.3803
E1BXS5	Uncharacterized protein OS=Gallus gallus GN=DECR1 PE=4 SV=1 - [E1BXS5_CHICK]	8	8	16	1	1.02753	1.24323	1.65512	3.42289	4.11836	336	35.7235
E1BXT7	Uncharacterized protein OS=Gallus gallus GN=ANKHD1 PE=4 SV=2 - [E1BXT7_CHICK]	7	7	7	1	0.975319	1.08587	0.972783	1.03726	0.996215	2549	269.89
E1BXX6	Uncharacterized protein OS=Gallus gallus GN=DIS3 PE=3 SV=2 - [E1BXX6_CHICK]	2	2	2	1	0.999442	1.07972	0.936562	0.938592	1.03115	997	112.744
E1BXY3	Uncharacterized protein OS=Gallus gallus PE=4 SV=2 - [E1BXY3_CHICK]	7	7	9	1	0.941419	1.39	1.45852	1.88117	1.87316	1071	119.528
E1BXY4	Uncharacterized protein OS=Gallus gallus GN=DNM1 PE=3 SV=2 - [E1BXY4_CHICK]	4	8	11	1	1.04795	0.740439	0.841759	0.729565	0.733292	865	97.2119
E1BXY5	Uncharacterized protein OS=Gallus gallus GN=MIA3 PE=4 SV=2 - [E1BXY5_CHICK]	16	16	18	1	0.989046	0.782933	0.900725	0.837074	0.998708	2018	224.062
E1BXY6	Uncharacterized protein OS=Gallus gallus GN=GOLGA3 PE=4 SV=2 - [E1BXY6_CHICK]	8	8	8	1	0.95648	1.43712	1.01838	1.05238	1.01567	1519	171.204
E1BXY8	Uncharacterized protein OS=Gallus gallus GN=TIMM10 PE=3 SV=1 - [E1BXY8_CHICK]	3	3	5	1	0.939612	0.526586	0.956189	0.954346	0.972552	90	10.264
E1BY00	Uncharacterized protein OS=Gallus gallus GN=SRSF5 PE=4 SV=2 - [E1BY00_CHICK]	2	3	8	1	1.03523	0.369873	0.997839	0.913103	0.929539	264	30.3958
E1BY12	AP complex subunit beta OS=Gallus gallus GN=AP2B1 PE=3 SV=1 - [E1BY12_CHICK]	11	14	23	1	1.02765	0.903975	0.722992	0.721257	0.777933	952	105.656
E1BY22	Uncharacterized protein OS=Gallus gallus GN=MUT PE=4 SV=1 - [E1BY22_CHICK]	3	3	3	1	1.03979	0.795011	1.0257	1.2132	1.42241	748	82.7123
E1BY27	Uncharacterized protein OS=Gallus gallus GN=MYO18A PE=3 SV=2 - [E1BY27_CHICK]	11	12	16	1	0.992446	1.10099	1.30156	1.37882	1.49732	2056	231.85
E1BY36	Uncharacterized protein OS=Gallus gallus GN=ASMTL PE=3 SV=2 - [E1BY36_CHICK]	1	1	1	1	0.952879	1.18665	1.05992	1.11806	1.23248	627	69.4524
E1BY44	Uncharacterized protein OS=Gallus gallus GN=TGM2 PE=4 SV=2 - [E1BY44_CHICK]	8	8	16	1	0.995666	1.1905	1.36846	1.77921	1.73348	688	77.7031
E1BY52	Prolyl 4-hydroxylase subunit alpha-1 OS=Gallus gallus GN=P4HA1 PE=4 SV=2 - [E1BY52_CHICK]	11	11	18	1	1.08813	0.517955	0.817323	0.716667	0.764975	536	61.5388
E1BY79	Uncharacterized protein OS=Gallus gallus GN=LOC771119 PE=4 SV=1 - [E1BY79_CHICK]	1	1	1	1	0.956201	1.13949	1.34236	3.97302	3.44934	208	22.5749
E1BY88	Uncharacterized protein OS=Gallus gallus GN=EHBP1 PE=4 SV=2 - [E1BY88_CHICK]	2	2	2	1	0.95339	1.00148	0.925317	0.933439	0.723867	1148	129.693
E1BY89	Uncharacterized protein OS=Gallus gallus GN=RPL23 PE=3 SV=2 - [E1BY89_CHICK]	5	5	14	1	1.02127	0.777121	0.748381	0.651427	0.566401	140	14.8561
E1BY97	Uncharacterized protein OS=Gallus gallus GN=FAM114A1 PE=4 SV=2 - [E1BY97_CHICK]	7	7	13	1	0.965014	1.11798	0.910856	0.742583	0.672461	559	60.6219
E1BYA6	Uncharacterized protein OS=Gallus gallus PE=4 SV=2 - [E1BYA6_CHICK]	6	6	8	1	0.970921	0.612643	0.992847	0.939925	0.980292	728	81.3047
E1BYA9	Uncharacterized protein OS=Gallus gallus GN=ILKAP PE=3 SV=1 - [E1BYA9_CHICK]	2	2	3	1	1.05042	1.0876	0.987709	0.654343	0.640646	392	42.8897
E1BYD1	Uncharacterized protein OS=Gallus gallus GN=CCDC53 PE=4 SV=1 - [E1BYD1_CHICK]	1	1	1	1	0.999719	1.28344	0.936956	1.07717	1.03374	201	21.863
E1BYD2	Uncharacterized protein OS=Gallus gallus GN=NUP37 PE=4 SV=1 - [E1BYD2_CHICK]	1	1	2	1	1.10199	1.46809	0.991036	1.09477	1.16882	326	36.9263
E1BYD4	Uncharacterized protein OS=Gallus gallus GN=NDRG1 PE=4 SV=1 - [E1BYD4_CHICK]	2	2	9	1	1.00641	1.89402	1.5092	2.38246	2.31932	402	44.1906
E1BYF1	Uncharacterized protein OS=Gallus gallus GN=CTH PE=3 SV=1 - [E1BYF1_CHICK]	3	3	3	1	1.04543	1.14634	0.936567	1.03978	1.12483	399	43.8704
E1BYF5	Uncharacterized protein OS=Gallus gallus GN=MLLT4 PE=4 SV=2 - [E1BYF5_CHICK]	2	2	2	1	1.00245	0.941428	1.04789	1.23639	1.2131	1811	206.491
E1BYF8	Uncharacterized protein OS=Gallus gallus GN=FNBP1 PE=4 SV=2 - [E1BYF8_CHICK]	1	1	2	1	1.05041	2.00209	1.175	1.0877	1.03075	617	71.3183
E1BYG4	Cystathionine beta-synthase OS=Gallus gallus GN=CBS PE=3 SV=2 - [E1BYG4_CHICK]	4	4	5	1	1.06951	0.539387	0.744179	0.861181	0.896029	570	63.1075
E1BYG8	Uncharacterized protein OS=Gallus gallus GN=GSPT1 PE=4 SV=2 - [E1BYG8_CHICK]	7	7	12	1	1.02843	0.897059	0.969242	0.870854	0.912845	618	67.6149
E1BYH2	Uncharacterized protein OS=Gallus gallus GN=TAOK1 PE=4 SV=1 - [E1BYH2_CHICK]	3	3	4	1	1.17299	0.91098	0.709767	0.729166	0.733617	1001	115.863
E1BYJ2	Uncharacterized protein OS=Gallus gallus GN=MSH6 PE=3 SV=2 - [E1BYJ2_CHICK]	2	2	2	1	0.975329	0.825707	0.805074	0.987563	0.736914	1337	149.796
E1BYL1	Uncharacterized protein OS=Gallus gallus GN=FKBP7 PE=4 SV=1 - [E1BYL1_CHICK]	4	4	10	1	0.944677	0.519314	0.981596	0.685993	0.614967	255	27.9244
E1BYM1	mRNA cap guanine-N7 methyltransferase OS=Gallus gallus GN=RNMT PE=3 SV=1 - [E1BYM1_CHICK]	4	4	7	1	0.98326	0.743571	0.902897	0.822206	0.839859	415	47.5105
E1BYM5	Uncharacterized protein OS=Gallus gallus GN=SNRNP27 PE=4 SV=2 - [E1BYM5_CHICK]	1	1	1	1	0.975653	1.32742	1.02688	1.17041	1.00855	144	17.4091
E1BYN7	Uncharacterized protein OS=Gallus gallus GN=VDAC1 PE=4 SV=1 - [E1BYN7_CHICK]	6	7	25	1	1.13357	0.878985	1.44009	2.03051	2.76438	283	30.6874
E1BYP0	Uncharacterized protein OS=Gallus gallus GN=GGT5 PE=4 SV=1 - [E1BYP0_CHICK]	1	1	1	1	0.860764	0.940672	1.10884	1.31378	1.62732	569	61.7089
E1BYP1	Uncharacterized protein OS=Gallus gallus GN=KIF13B PE=3 SV=2 - [E1BYP1_CHICK]	1	1	1	1	0.935557	2.00072	0.999577	1.32814	1.3277	1950	216.212
E1BYP7	Uncharacterized protein OS=Gallus gallus GN=SEH1L PE=4 SV=2 - [E1BYP7_CHICK]	1	1	1	1	1.11001	0.452711	0.653889	0.582655	0.640717	235	25.6388
E1BYQ3	Uncharacterized protein OS=Gallus gallus GN=CUL3 PE=3 SV=2 - [E1BYQ3_CHICK]	1	1	1	1	1.02576	0.881383	1.07735	1.11627	1.35634	753	87.3276
E1BYQ6	Uncharacterized protein OS=Gallus gallus GN=TPR PE=4 SV=2 - [E1BYQ6_CHICK]	39	39	60	1	0.994407	0.949277	1.02793	0.99373	0.931378	2136	243.447
E1BYS5	Uncharacterized protein OS=Gallus gallus GN=CGNL1 PE=4 SV=2 - [E1BYS5_CHICK]	3	3	4	1	0.977997	2.10456	0.996272	1.25697	1.1144	1294	149.067
E1BYS6	Uncharacterized protein OS=Gallus gallus GN=PKN2 PE=3 SV=2 - [E1BYS6_CHICK]	1	1	1	1	1.10074	2.90881	1.10582	1.20833	1.19727	946	107.711
E1BYT2	Uncharacterized protein OS=Gallus gallus GN=VPS4A PE=3 SV=2 - [E1BYT2_CHICK]	2	5	6	1	1.00077	1.02779	0.9627	0.997265	0.918481	438	49.1544
E1BYU0	Uncharacterized protein OS=Gallus gallus GN=TCF7L2 PE=4 SV=2 - [E1BYU0_CHICK]	2	2	2	1	0.812579	0.991388	0.616947	0.864586	0.590314	459	51.1388
E1BYU8	Uncharacterized protein OS=Gallus gallus GN=LOC101747863 PE=4 SV=2 - [E1BYU8_CHICK]	4	4	5	1	0.99614	1.05044	0.983523	0.974019	1.02854	1798	195.331
E1BYV2	Uncharacterized protein OS=Gallus gallus GN=C18H17ORF62 PE=4 SV=1 - [E1BYV2_CHICK]	1	1	1	1	0.993506	1.95427	1.07148	1.18189	1.47259	189	21.1876
E1BYW0	Uncharacterized protein OS=Gallus gallus PE=4 SV=2 - [E1BYW0_CHICK]	9	9	12	1	1.06155	0.589895	0.855964	0.777504	0.756796	512	57.1201
E1BYW9	Proteasome subunit beta type OS=Gallus gallus GN=PSMB3 PE=3 SV=1 - [E1BYW9_CHICK]	4	4	11	1	1.08658	0.696061	0.68918	0.649471	0.669382	205	23.0694
E1BYZ4	Uncharacterized protein OS=Gallus gallus GN=FAM114A2 PE=4 SV=1 - [E1BYZ4_CHICK]	4	4	4	1	0.930111	0.817817	0.968877	0.909567	0.863551	499	54.336
E1BZ00	Uncharacterized protein OS=Gallus gallus GN=NUB1 PE=4 SV=2 - [E1BZ00_CHICK]	2	2	2	1	0.985125	1.31513	1.36821	1.38961	1.29888	611	70.3076
E1BZ03	Adenylyl cyclase-associated protein OS=Gallus gallus GN=CAP2 PE=3 SV=1 - [E1BZ03_CHICK]	9	9	20	1	1.01974	0.852005	1.21492	1.3237	1.28919	480	53.1639
E1BZ19	DNA topoisomerase 2 OS=Gallus gallus GN=TOP2B PE=3 SV=2 - [E1BZ19_CHICK]	1	2	2	1	1.05572	1.34072	1.05409	1.17814	1.21293	1627	183.247
E1BZ39	Uncharacterized protein OS=Gallus gallus PE=4 SV=2 - [E1BZ39_CHICK]	3	3	3	1	0.858045	1.16907	1.17442	1.22184	1.04008	881	98.7315
E1BZ62	Uncharacterized protein OS=Gallus gallus PE=4 SV=1 - [E1BZ62_CHICK]	1	1	1	1	0.956124	0.870838	1.00294	0.956985	1.03568	674	76.3081
E1BZ74	Uncharacterized protein OS=Gallus gallus GN=AFG3L2 PE=3 SV=2 - [E1BZ74_CHICK]	1	1	1	1	0.966809	0.887097	1.08272	1.32221	1.73682	805	89.1837
E1BZ75	Uncharacterized protein OS=Gallus gallus GN=LSM8 PE=4 SV=2 - [E1BZ75_CHICK]	4	4	6	1	0.927063	1.25729	0.985507	0.769879	0.640561	100	10.6945
E1BZ79	Uncharacterized protein OS=Gallus gallus GN=MVK PE=3 SV=2 - [E1BZ79_CHICK]	2	2	2	1	1.08453	1.96315	1.08341	1.47952	1.23186	329	34.8933
E1BZ81	Uncharacterized protein OS=Gallus gallus GN=DPP7 PE=4 SV=1 - [E1BZ81_CHICK]	3	3	6	1	0.99738	0.889986	0.765006	0.805258	0.814246	495	54.5121
E1BZA7	Uncharacterized protein OS=Gallus gallus PE=4 SV=2 - [E1BZA7_CHICK]	2	2	4	1	0.965895	0.876593	1.24179	1.01137	1.02184	79	8.6999
E1BZC7	Uncharacterized protein OS=Gallus gallus GN=Gga.49302 PE=4 SV=2 - [E1BZC7_CHICK]	6	6	16	1	0.961017	1.15437	1.17337	1.27409	1.21592	199	22.642
E1BZD8	Uncharacterized protein OS=Gallus gallus PE=4 SV=2 - [E1BZD8_CHICK]	3	6	9	1	0.96779	0.758831	0.98956	0.840827	0.912827	487	55.6676
E1BZE1	Uncharacterized protein OS=Gallus gallus GN=AHSG PE=4 SV=1 - [E1BZE1_CHICK]	2	2	4	1	1.03602	3.57405	4.38054	6.31092	5.86835	344	37.1766
E1BZE6	Uncharacterized protein OS=Gallus gallus GN=LOC100859627 PE=4 SV=2 - [E1BZE6_CHICK]	7	8	47	1	0.951607	0.600328	0.92897	0.737797	0.730068	388	40.8304
E1BZG2	Uncharacterized protein OS=Gallus gallus GN=UAP1L1 PE=4 SV=1 - [E1BZG2_CHICK]	6	6	8	1	1.01356	0.984857	1.00456	1.02963	0.857738	511	56.9229
E1BZG4	Uncharacterized protein OS=Gallus gallus GN=EEF1D PE=3 SV=2 - [E1BZG4_CHICK]	8	11	44	1	0.940722	0.541698	0.994723	0.693059	0.677916	687	76.0805
E1BZG5	Pyrroline-5-carboxylate reductase OS=Gallus gallus GN=PYCRL PE=3 SV=2 - [E1BZG5_CHICK]	1	1	1	1	1.14671	1.07406	0.99771	1.36148	1.26716	285	29.9025
E1BZH1	Uncharacterized protein OS=Gallus gallus GN=NDUFAF1 PE=4 SV=1 - [E1BZH1_CHICK]	1	1	1	1	0.991132	0.953572	0.830461	0.910622	1.1802	303	35.0955
E1BZH7	Uncharacterized protein OS=Gallus gallus GN=SNF8 PE=4 SV=1 - [E1BZH7_CHICK]	1	1	1	1	1.01223	1.9259	1.3559	1.41883	1.46677	258	28.8671
E1BZH8	Uncharacterized protein OS=Gallus gallus GN=SULF2 PE=4 SV=2 - [E1BZH8_CHICK]	1	1	1	1	0.882011	0.352818	1.32582	1.10798	1.55956	877	102.143
E1BZH9	Uncharacterized protein OS=Gallus gallus GN=HADH PE=4 SV=1 - [E1BZH9_CHICK]	6	6	9	1	1.13218	0.750664	1.2332	1.85058	2.19912	315	34.4
E1BZI5	Uncharacterized protein OS=Gallus gallus GN=SYNE2 PE=4 SV=2 - [E1BZI5_CHICK]	6	6	6	1	0.946426	1.19077	1.10769	1.04646	1.0938	7011	803.7
E1BZI9	Uncharacterized protein OS=Gallus gallus GN=RC3H1 PE=4 SV=2 - [E1BZI9_CHICK]	2	2	2	1	0.984585	1.67504	1.10584	1.35309	1.28735	1114	123.372
E1BZJ3	Uncharacterized protein OS=Gallus gallus GN=NPLOC4 PE=4 SV=2 - [E1BZJ3_CHICK]	7	7	9	1	1.00443	1.00889	0.915696	1.01198	1.06514	609	68.4462
E1BZJ9	Uncharacterized protein OS=Gallus gallus GN=SCLY PE=4 SV=1 - [E1BZJ9_CHICK]	3	3	6	1	1.14474	1.21226	1.06103	1.01267	1.04431	423	45.5253
E1BZK3	Uncharacterized protein OS=Gallus gallus GN=SLC12A4 PE=4 SV=1 - [E1BZK3_CHICK]	3	3	4	1	0.970506	1.25914	0.988775	1.02451	1.02929	1094	121.603
E1BZL0	Uncharacterized protein OS=Gallus gallus GN=Gga.10597 PE=3 SV=2 - [E1BZL0_CHICK]	1	1	1	1	0.938909	0.98543	1.03273	1.02774	1.19576	2292	258.724
E1BZM5	Uncharacterized protein OS=Gallus gallus GN=COG7 PE=4 SV=1 - [E1BZM5_CHICK]	1	1	1	1	0.805388	0.89465	0.686412	0.699912	0.7781	769	86.593
E1BZN6	Receptor expression-enhancing protein OS=Gallus gallus GN=REEP5 PE=3 SV=1 - [E1BZN6_CHICK]	1	1	2	1	1.02306	1.10529	1.52567	1.27995	1.77144	189	21.47
E1BZN8	Uncharacterized protein OS=Gallus gallus GN=HGFAC PE=3 SV=2 - [E1BZN8_CHICK]	2	2	2	1	0.864341	1.85283	0.772927	0.860802	0.824435	583	65.8474
E1BZP0	Uncharacterized protein OS=Gallus gallus GN=PARS2 PE=4 SV=2 - [E1BZP0_CHICK]	1	1	1	1	0.875438	1.63764	1.02517	1.38133	1.50218	437	48.5257
E1BZP7	Uncharacterized protein OS=Gallus gallus GN=RFTN2 PE=4 SV=2 - [E1BZP7_CHICK]	1	1	1	1	1.06075	1.52384	1.23742	1.3605	1.38131	512	56.9044
E1BZR0	Uncharacterized protein OS=Gallus gallus GN=SRGAP2 PE=4 SV=2 - [E1BZR0_CHICK]	2	2	2	1	1.00233	1.30608	0.900145	1.00009	0.949549	1074	121.102
E1BZR5	Uncharacterized protein OS=Gallus gallus GN=BACH2 PE=3 SV=2 - [E1BZR5_CHICK]	1	1	1	1	1.08569	1.41116	1.35964	1.5753	0.951685	824	91.2363
E1BZS2	Uncharacterized protein OS=Gallus gallus GN=NAP1L1 PE=3 SV=1 - [E1BZS2_CHICK]	8	10	40	1	1.00728	0.742933	0.774724	0.620125	0.573484	393	45.3307
E1BZS8	Uncharacterized protein OS=Gallus gallus GN=TXNL1 PE=4 SV=1 - [E1BZS8_CHICK]	7	7	12	1	0.968643	0.629726	0.9236	0.950732	0.937187	289	32.3329
E1BZT5	Uncharacterized protein OS=Gallus gallus GN=PRPF8 PE=4 SV=1 - [E1BZT5_CHICK]	1	1	1	1	1.07317	1.3156	1.10833	1.28378	1.25356	2335	273.459
E1BZU4	Amyloid beta A4 precursor protein-binding family B member 1-interacting protein OS=Gallus gallus GN=APBB1IP PE=4 SV=2 - [E1BZU4_CHICK]	1	1	1	1	0.96736	1.5505	1.05892	1.38618	1.28141	659	72.8149
E1BZY8	Uncharacterized protein OS=Gallus gallus PE=4 SV=2 - [E1BZY8_CHICK]	13	16	24	1	1.00317	0.666528	0.771871	0.723485	0.647329	794	88.4863
E1BZY9	Uncharacterized protein OS=Gallus gallus GN=EPB41L1 PE=4 SV=2 - [E1BZY9_CHICK]	6	8	10	1	0.954555	1.22385	0.932435	0.802892	0.907323	864	95.9229
E1C003	Choline dehydrogenase OS=Gallus gallus GN=CHDH PE=3 SV=2 - [E1C003_CHICK]	2	2	2	1	0.8616	0.633163	0.81461	1.17077	0.822677	611	68.2526
E1C006	Proteasome subunit alpha type OS=Gallus gallus GN=PSMA2 PE=3 SV=1 - [E1C006_CHICK]	6	6	9	1	1.08347	0.949608	0.810153	0.767039	0.861699	234	25.9033
E1C008	Uncharacterized protein OS=Gallus gallus GN=WDR37 PE=4 SV=1 - [E1C008_CHICK]	1	1	1	1	1.00632	1.43518	1.06273	1.30489	1.18537	495	54.8616
E1C009	Uncharacterized protein OS=Gallus gallus PE=4 SV=2 - [E1C009_CHICK]	6	6	8	1	0.983313	1.07119	1.2491	1.66338	1.63487	982	108.779
E1C013	Uncharacterized protein OS=Gallus gallus GN=NUDCD3 PE=4 SV=2 - [E1C013_CHICK]	5	5	7	1	1.00756	0.971701	1.04321	0.990871	1.02586	356	39.7009
E1C015	Uncharacterized protein OS=Gallus gallus GN=LOC100857875 PE=4 SV=2 - [E1C015_CHICK]	1	1	2	1	0.936488	1.15835	1.07504	1.31828	1.31337	515	57.2228
E1C016	Uncharacterized protein OS=Gallus gallus GN=COPB2 PE=4 SV=1 - [E1C016_CHICK]	12	12	19	1	1.05907	0.87808	0.85118	0.711078	0.850426	913	103.08
E1C032	Uncharacterized protein OS=Gallus gallus GN=OLFML2B PE=4 SV=2 - [E1C032_CHICK]	3	3	3	1	0.88974	1.56104	0.982257	0.880921	0.879246	740	81.2503
E1C038	Uncharacterized protein OS=Gallus gallus GN=GUK1 PE=3 SV=2 - [E1C038_CHICK]	1	1	1	1	0.934734	1.03155	1.00803	1.07067	0.949667	225	25.201
E1C040	Uncharacterized protein OS=Gallus gallus GN=HECTD1 PE=4 SV=2 - [E1C040_CHICK]	1	1	1	1	0.944326	1.65206	1.10372	1.04602	0.966843	2570	284.784
E1C041	Uncharacterized protein OS=Gallus gallus GN=CPM PE=4 SV=1 - [E1C041_CHICK]	1	1	1	1	1.04849	2.08305	1.3784	1.39924	1.76454	443	49.656
E1C043	Uncharacterized protein OS=Gallus gallus GN=COX5A PE=4 SV=2 - [E1C043_CHICK]	5	6	40	1	0.947622	1.57886	1.41541	2.32926	2.27206	155	16.9628
E1C050	Eukaryotic translation initiation factor 3 subunit F OS=Gallus gallus GN=EIF3F PE=3 SV=1 - [E1C050_CHICK]	8	8	12	1	1.10991	0.771995	0.790381	0.590536	0.626868	332	35.2349
E1C062	Uncharacterized protein OS=Gallus gallus GN=IST1 PE=4 SV=1 - [E1C062_CHICK]	2	2	2	1	0.973774	0.935167	0.994767	0.793315	0.952876	366	39.7146
E1C063	Uncharacterized protein OS=Gallus gallus GN=MAP3K7 PE=3 SV=2 - [E1C063_CHICK]	2	2	2	1	1.03859	0.96312	0.930533	0.948141	0.915727	616	68.555
E1C066	Uncharacterized protein OS=Gallus gallus GN=TSC1 PE=4 SV=2 - [E1C066_CHICK]	1	1	1	1	0.954282	0.572349	1.15714	1.60299	1.1725	1159	129.179
E1C0C3	Uncharacterized protein OS=Gallus gallus GN=SEC63 PE=4 SV=1 - [E1C0C3_CHICK]	1	1	1	1	1.02522	1.68008	1.0887	1.42332	1.2628	759	87.9067
E1C0D8	Uncharacterized protein OS=Gallus gallus GN=NLN PE=3 SV=2 - [E1C0D8_CHICK]	2	2	2	1	1.01238	0.884879	0.98239	0.908982	0.972291	698	80.3248
E1C0F1	Dolichyl-diphosphooligosaccharide--protein glycosyltransferase subunit 1 OS=Gallus gallus GN=RPN1 PE=3 SV=2 - [E1C0F1_CHICK]	7	7	11	1	1.05194	1.04866	1.20151	1.00348	1.07565	531	60.6295
E1C0F3	Uncharacterized protein OS=Gallus gallus GN=RAB7A PE=4 SV=1 - [E1C0F3_CHICK]	8	8	15	1	1.04064	0.811739	0.947317	0.755297	0.813236	207	23.5329
E1C0H5	Uncharacterized protein OS=Gallus gallus GN=HSPA4 PE=3 SV=2 - [E1C0H5_CHICK]	23	23	59	1	1.02922	0.859148	0.936478	1.0211	1.03679	905	100.562
E1C0I2	Uncharacterized protein OS=Gallus gallus GN=KLC4 PE=4 SV=2 - [E1C0I2_CHICK]	5	8	13	1	1.05589	0.689462	1.00044	0.921643	0.975062	656	73.5903
E1C0I3	Uncharacterized protein OS=Gallus gallus GN=LOC421259 PE=4 SV=2 - [E1C0I3_CHICK]	1	1	1	1	0.969774	0.545977	1.0312	0.957133	0.856181	369	40.9397
E1C0J4	Uncharacterized protein OS=Gallus gallus GN=UPF1 PE=4 SV=2 - [E1C0J4_CHICK]	10	10	14	1	0.994033	0.934332	0.931368	0.907647	0.907831	1115	123.146
E1C0J8	Uncharacterized protein OS=Gallus gallus GN=DGCR14 PE=4 SV=1 - [E1C0J8_CHICK]	1	1	1	1	0.883519	1.67601	1.0663	1.54235	1.14853	481	52.789
E1C0K1	Uncharacterized protein OS=Gallus gallus GN=LCN8 PE=3 SV=2 - [E1C0K1_CHICK]	2	2	3	1	0.871091	0.725523	1.81358	1.13415	0.941564	178	20.1741
E1C0K5	Uncharacterized protein OS=Gallus gallus GN=MFGE8 PE=4 SV=2 - [E1C0K5_CHICK]	4	4	4	1	1.13114	1.16394	0.77702	0.929043	0.967677	534	59.2187
E1C0M1	Uncharacterized protein OS=Gallus gallus GN=RBP7 PE=3 SV=2 - [E1C0M1_CHICK]	1	1	2	1	0.869595	1.12093	1.93505	1.18069	1.19934	134	15.5597
E1C0M8	Uncharacterized protein OS=Gallus gallus GN=SMARCA5 PE=4 SV=2 - [E1C0M8_CHICK]	1	1	1	1	1.0473	1.56032	0.944545	0.940915	0.983869	995	116.616
E1C0P9	Uncharacterized protein OS=Gallus gallus GN=U2SURP PE=4 SV=2 - [E1C0P9_CHICK]	1	1	1	1	0.830091	3.01011	0.862462	0.831195	0.829455	951	109.627
E1C0Q5	Uncharacterized protein OS=Gallus gallus GN=ACAT1 PE=3 SV=2 - [E1C0Q5_CHICK]	12	12	39	1	1.11397	0.950688	1.2203	1.67393	2.00682	421	44.0619
E1C0R0	Uncharacterized protein OS=Gallus gallus GN=DNAJC17 PE=4 SV=2 - [E1C0R0_CHICK]	2	2	2	1	0.882004	1.63374	0.916596	1.08783	0.942836	311	35.3045
E1C0S3	Receptor protein-tyrosine kinase OS=Gallus gallus GN=EGFR PE=3 SV=2 - [E1C0S3_CHICK]	3	3	4	1	0.965844	0.976451	0.879448	0.984493	1.12144	1226	136.384
E1C0S4	Uncharacterized protein OS=Gallus gallus PE=4 SV=2 - [E1C0S4_CHICK]	5	5	5	1	0.996444	1.30365	1.03997	1.20617	1.30953	1504	166.565
E1C0T1	Uncharacterized protein OS=Gallus gallus GN=TFG PE=4 SV=1 - [E1C0T1_CHICK]	5	5	12	1	0.995786	0.56991	0.996431	0.748501	0.950062	395	42.561
E1C0T6	Uncharacterized protein OS=Gallus gallus GN=PLEKHC1 PE=4 SV=2 - [E1C0T6_CHICK]	3	3	3	1	1.16065	0.600497	1.16702	0.884341	0.906687	702	79.8112
E1C0X2	Sarcalumenin OS=Gallus gallus GN=SRL PE=3 SV=2 - [E1C0X2_CHICK]	16	16	51	1	1.00669	0.983934	2.16158	3.16091	4.05377	472	54.2291
E1C0X7	Uncharacterized protein OS=Gallus gallus GN=PPP1R14C PE=4 SV=2 - [E1C0X7_CHICK]	1	1	2	1	0.954744	1.05455	1.02463	1.17751	1.50754	148	16.2771
E1C115	Uncharacterized protein OS=Gallus gallus GN=EIF4EBP1 PE=4 SV=1 - [E1C115_CHICK]	3	3	4	1	0.907911	1.73044	0.971545	1.17831	1.29464	116	12.4921
E1C117	Uncharacterized protein OS=Gallus gallus GN=IL1RAP PE=4 SV=2 - [E1C117_CHICK]	1	1	1	1	1.0927	0.589035	1.11015	1.25566	1.25589	368	41.8751
E1C123	Uncharacterized protein OS=Gallus gallus GN=AHSA1 PE=4 SV=1 - [E1C123_CHICK]	8	8	8	1	0.988427	0.912752	0.949098	0.952962	1.0432	340	38.0213
E1C129	Cytosolic Fe-S cluster assembly factor NUBP1 OS=Gallus gallus GN=NUBP1 PE=3 SV=1 - [E1C129_CHICK]	3	3	3	1	0.982109	0.546676	0.972948	0.884318	0.760344	323	34.5203
E1C143	Uncharacterized protein OS=Gallus gallus GN=PITX3 PE=3 SV=1 - [E1C143_CHICK]	1	1	1	1	0.942366	0.894331	0.824062	0.774209	0.737149	292	32.4776
E1C155	Uncharacterized protein OS=Gallus gallus GN=ALDH6A1 PE=3 SV=1 - [E1C155_CHICK]	11	11	18	1	1.01551	1.11636	1.21144	1.673	1.93733	538	58.2548
E1C163	Uncharacterized protein OS=Gallus gallus GN=TBRG4 PE=4 SV=2 - [E1C163_CHICK]	1	1	1	1	1.13561	1.11353	1.138	1.26166	1.74168	639	71.2044
E1C165	Uncharacterized protein OS=Gallus gallus GN=KCTD12 PE=4 SV=1 - [E1C165_CHICK]	5	5	8	1	1.04141	0.999066	1.02425	1.03993	1.1044	294	32.6442
E1C172	Uncharacterized protein OS=Gallus gallus GN=EEF2K PE=4 SV=1 - [E1C172_CHICK]	5	5	6	1	0.985096	0.778606	1.59203	1.11481	1.27734	725	82.8119
E1C174	Uncharacterized protein OS=Gallus gallus GN=ZNF609 PE=4 SV=2 - [E1C174_CHICK]	1	1	1	1	0.974946	1.0817	1.003	1.19008	1.08338	1417	151.448
E1C189	Uncharacterized protein OS=Gallus gallus GN=CCDC58 PE=4 SV=2 - [E1C189_CHICK]	3	3	6	1	0.989322	1.26081	1.09569	1.22513	1.29571	144	16.6875
E1C194	Uncharacterized protein OS=Gallus gallus GN=C12ORF43 PE=4 SV=2 - [E1C194_CHICK]	1	1	1	1	1.13623	0.974278	0.909598	0.739919	0.846948	196	21.1142
E1C1B4	Uncharacterized protein OS=Gallus gallus GN=GALK1 PE=3 SV=2 - [E1C1B4_CHICK]	3	3	3	1	1.0694	1.02843	1.11962	1.05135	1.08305	392	41.5689
E1C1B8	Uncharacterized protein OS=Gallus gallus GN=LOC101749744 PE=4 SV=2 - [E1C1B8_CHICK]	1	1	1	1	1.13869	1.91107	1.33404	1.17619	1.21693	2376	266.644
E1C1C3	Uncharacterized protein OS=Gallus gallus GN=PPFIBP1 PE=4 SV=2 - [E1C1C3_CHICK]	3	3	3	1	0.990973	1.14864	0.820159	0.94137	0.881271	1028	115.929
E1C1D1	Annexin OS=Gallus gallus GN=ANXA7 PE=3 SV=2 - [E1C1D1_CHICK]	2	2	3	1	1.11177	2.72639	1.30761	1.69057	1.51459	459	49.3023
E1C1F2	Uncharacterized protein OS=Gallus gallus GN=TRIP11 PE=4 SV=1 - [E1C1F2_CHICK]	2	4	6	1	0.906549	1.17775	0.900912	0.792519	0.951596	1980	227.14
E1C1F5	Uncharacterized protein OS=Gallus gallus GN=WDR44 PE=4 SV=2 - [E1C1F5_CHICK]	3	3	3	1	0.908954	0.815001	0.87831	1.04088	0.909056	260	28.089
E1C1G5	Uncharacterized protein OS=Gallus gallus PE=4 SV=2 - [E1C1G5_CHICK]	2	2	2	1	0.948862	1.09433	1.02013	0.85224	0.826037	985	110.332
E1C1G8	Uncharacterized protein OS=Gallus gallus GN=FBLN5 PE=4 SV=1 - [E1C1G8_CHICK]	1	1	1	1	1.0217	1.17091	1.13733	1.45094	1.71859	444	49.6265
E1C1J1	Uncharacterized protein OS=Gallus gallus GN=CEP170 PE=4 SV=2 - [E1C1J1_CHICK]	4	4	4	1	0.992591	0.92512	0.929352	0.85348	0.925466	1173	128.329
E1C1N8	Uncharacterized protein OS=Gallus gallus GN=AKAP1 PE=4 SV=2 - [E1C1N8_CHICK]	8	8	9	1	0.946408	1.36682	1.19797	1.30042	1.35682	884	95.5441
E1C1P3	Uncharacterized protein OS=Gallus gallus GN=BOD1 PE=4 SV=1 - [E1C1P3_CHICK]	1	1	1	1	0.981904	3.23403	0.798822	1.03442	0.987058	187	19.3397
E1C1P9	Uncharacterized protein OS=Gallus gallus GN=MRPS27 PE=4 SV=1 - [E1C1P9_CHICK]	1	1	1	1	1.09222	0.795459	1.03976	1.31512	1.53616	407	46.7109
E1C1Q0	Uncharacterized protein OS=Gallus gallus GN=LYAR PE=4 SV=2 - [E1C1Q0_CHICK]	1	1	1	1	0.876385	0.970762	0.743669	0.867638	0.793338	364	42.0753
E1C1Q1	Uncharacterized protein OS=Gallus gallus GN=NOLC1 PE=4 SV=2 - [E1C1Q1_CHICK]	3	3	4	1	0.971709	1.61883	0.887643	1.11577	1.05673	696	72.3748
E1C1Q2	Uncharacterized protein OS=Gallus gallus GN=MAP1B PE=4 SV=2 - [E1C1Q2_CHICK]	42	42	77	1	0.996147	0.683958	0.791827	0.683235	0.668128	2562	281.955
E1C1Q6	Uncharacterized protein OS=Gallus gallus GN=ANKRD2 PE=4 SV=2 - [E1C1Q6_CHICK]	8	8	15	1	0.939277	2.25801	1.10679	3.4679	3.04413	349	39.3913
E1C1R4	Ubiquitin carboxyl-terminal hydrolase 47 OS=Gallus gallus GN=USP47 PE=3 SV=1 - [UBP47_CHICK]	5	5	7	1	1.00552	1.08654	1.20438	1.05634	1.06984	1375	157.148
E1C1S1	Uncharacterized protein OS=Gallus gallus GN=ENPP3 PE=4 SV=2 - [E1C1S1_CHICK]	1	1	1	1	1.03782	1.58582	0.960459	0.990151	1.02745	886	100.735
E1C1S3	Uncharacterized protein OS=Gallus gallus GN=PACS2 PE=4 SV=2 - [E1C1S3_CHICK]	2	2	2	1	1.02998	0.592675	1.06033	0.763688	0.8521	893	98.9555
E1C1S5	Uncharacterized protein OS=Gallus gallus GN=SUPT6H PE=4 SV=2 - [E1C1S5_CHICK]	2	2	2	1	1.09248	1.19015	1.20623	1.14787	1.10327	1728	199.362
E1C1U1	Uncharacterized protein OS=Gallus gallus GN=RLBP1 PE=4 SV=1 - [E1C1U1_CHICK]	3	3	4	1	0.945439	0.604498	0.603067	0.595127	0.667809	316	36.4535
E1C1U8	Uncharacterized protein OS=Gallus gallus GN=KLHL40 PE=4 SV=1 - [E1C1U8_CHICK]	5	5	7	1	1.01219	0.912923	1.37851	1.43601	1.72043	619	70.0835
E1C1V3	Plakoglobin OS=Gallus gallus GN=JUP PE=2 SV=2 - [E1C1V3_CHICK]	2	3	4	1	1.0172	0.712157	0.941656	0.72744	0.900266	747	82.0737
E1C1X5	Uncharacterized protein OS=Gallus gallus GN=TXNL4A PE=4 SV=1 - [E1C1X5_CHICK]	3	3	4	1	0.973797	0.863946	0.92338	0.905351	1.01457	142	16.7893
E1C1Y0	Uncharacterized protein OS=Gallus gallus GN=RTCA PE=3 SV=2 - [E1C1Y0_CHICK]	3	3	3	1	1.06131	0.967897	1.0022	0.821479	0.945089	367	39.5006
E1C1Y5	Uncharacterized protein OS=Gallus gallus GN=MRPS10 PE=3 SV=1 - [E1C1Y5_CHICK]	2	2	2	1	1.02257	1.13204	0.894698	1.09422	1.16674	164	18.874
E1C1Z5	Uncharacterized protein OS=Gallus gallus GN=CCDC102B PE=4 SV=2 - [E1C1Z5_CHICK]	1	1	1	1	1.01816	0.425007	0.445652	0.448687	0.484414	412	49.2087
E1C207	Uncharacterized protein OS=Gallus gallus GN=SH3PXD2A PE=4 SV=2 - [E1C207_CHICK]	2	2	2	1	0.937977	1.51265	0.920418	0.755728	0.677561	961	107.407
E1C245	Uncharacterized protein OS=Gallus gallus GN=LOC101750034 PE=4 SV=2 - [E1C245_CHICK]	34	35	42	1	0.959624	1.16615	0.880515	0.827368	0.810243	5411	613.41
E1C250	Uncharacterized protein OS=Gallus gallus GN=KANK4 PE=4 SV=1 - [E1C250_CHICK]	5	5	6	1	0.940224	0.821998	0.870234	1.08331	0.94466	976	104.769
E1C275	Uncharacterized protein OS=Gallus gallus GN=ZNF207 PE=4 SV=2 - [E1C275_CHICK]	2	2	6	1	0.912103	0.613447	0.779614	0.65447	0.629983	499	53.1151
E1C281	PHD finger protein 6 OS=Gallus gallus GN=PHF6 PE=4 SV=1 - [E1C281_CHICK]	1	1	1	1	1.19108	0.482281	0.515529	0.456008	0.411052	365	40.9958
E1C285	Uncharacterized protein OS=Gallus gallus GN=ZGPAT PE=4 SV=2 - [E1C285_CHICK]	2	2	2	1	0.872866	0.701422	0.902023	0.789949	0.771117	528	58.0339
E1C292	Uncharacterized protein OS=Gallus gallus GN=CAPN5 PE=3 SV=1 - [E1C292_CHICK]	1	1	1	1	0.997952	1.34521	1.10897	1.00565	1.15304	641	73.2718
E1C2A1	Uncharacterized protein OS=Gallus gallus GN=ANP32A PE=4 SV=2 - [E1C2A1_CHICK]	6	6	9	1	0.944286	0.349638	1.08165	0.671499	0.631299	281	32.1508
E1C2C2	Uncharacterized protein OS=Gallus gallus GN=DDI2 PE=4 SV=2 - [E1C2C2_CHICK]	8	8	12	1	0.976589	0.782814	0.918452	0.810386	0.781975	452	50.3388
E1C2C3	Uncharacterized protein OS=Gallus gallus GN=SF3B1 PE=4 SV=1 - [E1C2C3_CHICK]	10	10	12	1	1.06371	1.03498	1.11356	0.948658	1.12058	1301	145.634
E1C2E3	Uncharacterized protein OS=Gallus gallus GN=VDAC3 PE=4 SV=2 - [E1C2E3_CHICK]	8	8	25	1	1.13563	0.63152	0.841612	0.816355	0.95266	284	30.4815
E1C2E9	Uncharacterized protein OS=Gallus gallus GN=MRPS23 PE=4 SV=2 - [E1C2E9_CHICK]	4	4	5	1	0.991252	0.806392	0.819102	1.087	1.195	192	22.2865
E1C2F2	Uncharacterized protein OS=Gallus gallus PE=4 SV=2 - [E1C2F2_CHICK]	3	3	3	1	0.963584	0.729195	0.894795	1.29102	1.16679	635	72.6916
E1C2F4	Uncharacterized protein OS=Gallus gallus GN=LOC422305 PE=4 SV=1 - [E1C2F4_CHICK]	2	2	2	1	0.972843	0.941055	1.16787	1.2379	1.13294	224	24.2156
E1C2F5	Uncharacterized protein OS=Gallus gallus GN=ASPSCR1 PE=4 SV=2 - [E1C2F5_CHICK]	2	2	2	1	1.08273	1.75407	1.0639	1.09683	1.03314	479	52.9731
E1C2F9	Uncharacterized protein OS=Gallus gallus GN=IQGAP2 PE=4 SV=2 - [E1C2F9_CHICK]	7	8	10	1	1.00387	1.17259	0.814255	0.873184	0.897928	1575	181.035
E1C2H4	Uncharacterized protein OS=Gallus gallus PE=4 SV=1 - [E1C2H4_CHICK]	3	3	4	1	0.935594	1.17548	1.18663	1.37182	1.38567	486	55.9402
E1C2I3	Uncharacterized protein OS=Gallus gallus GN=ERGIC1 PE=4 SV=2 - [E1C2I3_CHICK]	2	2	2	1	1.0943	1.50515	1.22256	1.17656	1.31379	289	32.5254
E1C2I9	Uncharacterized protein OS=Gallus gallus GN=LARS PE=3 SV=1 - [E1C2I9_CHICK]	5	5	6	1	1.01761	1.04504	1.12047	1.00204	1.167	1177	134.189
E1C2J0	Uncharacterized protein OS=Gallus gallus GN=ANTXR1 PE=4 SV=2 - [E1C2J0_CHICK]	2	2	2	1	0.963326	1.79474	1.14099	1.36497	1.24032	570	63.6235
E1C2K6	Uncharacterized protein OS=Gallus gallus PE=4 SV=2 - [E1C2K6_CHICK]	12	12	14	1	0.957467	0.798176	1.03659	0.941474	1.09242	1566	172.653
E1C2L5	Uncharacterized protein OS=Gallus gallus GN=ALYREF PE=4 SV=2 - [E1C2L5_CHICK]	5	5	12	1	0.972652	1.03857	0.95706	0.864575	0.806886	266	27.8952
E1C2M8	Uncharacterized protein OS=Gallus gallus GN=GULP1 PE=4 SV=2 - [E1C2M8_CHICK]	3	3	3	1	1.00197	0.794895	0.96135	0.828719	0.721052	304	34.3214
E1C2N3	Uncharacterized protein OS=Gallus gallus GN=BICD2 PE=4 SV=2 - [E1C2N3_CHICK]	6	6	7	1	0.997487	0.880228	0.911152	1.05788	0.906634	845	97.0722
E1C2R6	26S proteasome non-ATPase regulatory subunit 13 OS=Gallus gallus GN=PSMD13 PE=4 SV=2 - [E1C2R6_CHICK]	8	8	12	1	1.02298	0.539244	0.840784	0.840098	0.972363	376	42.738
E1C2R8	Uncharacterized protein OS=Gallus gallus GN=DDX17 PE=3 SV=2 - [E1C2R8_CHICK]	11	15	32	1	1.09115	0.894924	0.754503	0.682749	0.691916	676	75.0954
E1C2S1	Talin-1 OS=Gallus gallus GN=TLN1 PE=4 SV=2 - [E1C2S1_CHICK]	57	71	151	1	0.980574	0.836651	1.12249	0.927206	0.872766	2541	271.748
E1C2S3	Uncharacterized protein OS=Gallus gallus GN=RABEP1 PE=4 SV=2 - [E1C2S3_CHICK]	11	11	12	1	0.95851	1.14777	1.03079	1.08377	0.965855	860	99.3391
E1C2U4	DNA helicase OS=Gallus gallus GN=MCM4 PE=3 SV=1 - [E1C2U4_CHICK]	6	6	6	1	1.08596	1.05433	0.795596	0.795932	0.736398	859	96.8236
E1C2U6	Uncharacterized protein OS=Gallus gallus GN=PRKAR1B PE=4 SV=1 - [E1C2U6_CHICK]	1	5	11	1	0.970362	0.730025	0.961345	0.918966	0.897583	381	42.935
E1C2V9	Uncharacterized protein OS=Gallus gallus GN=ARFGAP2 PE=4 SV=2 - [E1C2V9_CHICK]	6	6	9	1	0.996924	0.70857	0.959392	0.936397	0.946602	524	57.1962
E1C2Y2	Uncharacterized protein OS=Gallus gallus GN=TRIM55 PE=4 SV=2 - [E1C2Y2_CHICK]	1	2	4	1	0.990414	0.902804	1.02078	0.923557	0.806698	443	50.0511
E1C2Z5	Uncharacterized protein OS=Gallus gallus GN=WARS PE=3 SV=1 - [E1C2Z5_CHICK]	4	4	5	1	0.986435	1.2349	0.988109	1.03795	1.0574	473	53.6624
E1C303	Uncharacterized protein OS=Gallus gallus GN=GBE1 PE=4 SV=2 - [E1C303_CHICK]	1	1	1	1	1.05405	1.3055	1.04995	1.19655	1.242	655	75.7162
E1C319	Uncharacterized protein OS=Gallus gallus GN=STX12 PE=3 SV=1 - [E1C319_CHICK]	2	2	3	1	0.975279	1.06899	0.985947	0.82503	0.816572	272	30.7786
E1C378	Uncharacterized protein OS=Gallus gallus GN=HNMT PE=4 SV=1 - [E1C378_CHICK]	4	4	7	1	1.01918	1.87864	2.41829	2.23667	2.49021	292	32.8666
E1C396	Uncharacterized protein OS=Gallus gallus GN=HGS PE=4 SV=2 - [E1C396_CHICK]	1	1	1	1	1.03715	0.4109	0.842065	0.579218	0.59169	772	85.5714
E1C3A1	Kinesin-like protein OS=Gallus gallus GN=KIF5B PE=3 SV=1 - [E1C3A1_CHICK]	14	14	21	1	1.04157	1.01644	0.942007	0.951851	0.880241	966	110.074
E1C3A3	Uncharacterized protein OS=Gallus gallus GN=PPP1R7 PE=4 SV=2 - [E1C3A3_CHICK]	10	10	15	1	1.07556	0.779946	1.04065	0.916267	1.01437	301	34.2993
E1C3A9	Vigilin OS=Gallus gallus GN=HDLBP PE=4 SV=1 - [E1C3A9_CHICK]	36	37	86	1	0.963936	0.841841	1.17799	0.886041	0.844376	1267	141.509
E1C3B2	Cytochrome c oxidase subunit 6A, mitochondrial OS=Gallus gallus GN=COX6A1 PE=3 SV=1 - [E1C3B2_CHICK]	3	3	9	1	1.06971	1.28692	1.37293	1.98632	2.40503	108	11.808
E1C3C6	Uncharacterized protein OS=Gallus gallus GN=ATP6V1G1 PE=4 SV=1 - [E1C3C6_CHICK]	1	1	2	1	0.750667	0.301186	0.705888	0.648842	0.701054	118	13.5441
E1C3D2	Septin-2 OS=Gallus gallus GN=SEPT2 PE=3 SV=1 - [E1C3D2_CHICK]	5	9	15	1	1.05385	0.922199	0.810662	0.744497	0.668642	362	41.6123
E1C3D8	Phosphoinositide phospholipase C OS=Gallus gallus GN=PLCD1 PE=4 SV=2 - [E1C3D8_CHICK]	3	3	4	1	1.09159	1.56228	1.00254	1.00303	0.977533	759	87.1954
E1C3E2	Uncharacterized protein OS=Gallus gallus GN=MYOM1 PE=4 SV=2 - [E1C3E2_CHICK]	48	48	120	1	1.01157	1.44607	2.16247	3.25784	3.35893	1630	182.037
E1C3I1	Uncharacterized protein OS=Gallus gallus GN=ZC3HC1 PE=4 SV=1 - [E1C3I1_CHICK]	1	1	2	1	0.85317	1.3428	0.929952	1.02019	0.840742	486	53.4724
E1C3K6	Uncharacterized protein OS=Gallus gallus GN=BCL9 PE=4 SV=1 - [E1C3K6_CHICK]	1	1	1	1	0.889842	0.955651	0.689127	0.655032	0.594547	1422	148.912
E1C3L7	Uncharacterized protein OS=Gallus gallus PE=4 SV=2 - [E1C3L7_CHICK]	14	14	22	1	1.02301	0.91135	0.944595	0.925119	0.899477	771	87.5693
E1C3M6	Uncharacterized protein OS=Gallus gallus GN=Gga.24461 PE=4 SV=2 - [E1C3M6_CHICK]	1	1	1	1	1.05166	0.703263	1.20951	1.87275	1.37919	1145	126.854
E1C3Q7	Uncharacterized protein OS=Gallus gallus GN=RABIF PE=4 SV=2 - [E1C3Q7_CHICK]	3	3	3	1	0.943039	0.759485	0.789848	0.750025	0.645045	137	14.6022
E1C3R0	Uncharacterized protein OS=Gallus gallus GN=PPIL4 PE=4 SV=2 - [E1C3R0_CHICK]	1	1	1	1	0.975617	1.10322	0.833131	1.15111	0.822718	468	53.6671
E1C3R1	Uncharacterized protein OS=Gallus gallus GN=COPS7B PE=4 SV=1 - [E1C3R1_CHICK]	2	2	2	1	0.988923	1.54891	1.10044	1.27296	1.39979	267	30.1055
E1C3R3	Uncharacterized protein OS=Gallus gallus PE=4 SV=2 - [E1C3R3_CHICK]	2	2	2	1	0.976616	1.52444	1.22174	1.05363	1.09783	1354	149.941
E1C3T2	Uncharacterized protein OS=Gallus gallus PE=4 SV=2 - [E1C3T2_CHICK]	2	2	2	1	0.930412	1.1092	1.29572	1.10598	0.870764	2496	274.436
E1C3T6	Uncharacterized protein OS=Gallus gallus GN=ECI1 PE=3 SV=2 - [E1C3T6_CHICK]	8	8	22	1	0.991141	1.33028	1.34255	1.99688	2.30602	294	32.898
E1C3Y5	Protein transport protein Sec23A OS=Gallus gallus GN=SEC23A PE=4 SV=1 - [E1C3Y5_CHICK]	6	8	11	1	1.04257	0.964994	0.876824	0.814062	0.728711	765	86.1311
E1C411	Uncharacterized protein OS=Gallus gallus GN=APPL1 PE=4 SV=2 - [E1C411_CHICK]	4	4	4	1	0.973458	1.287	1.11949	1.39726	1.51742	839	93.8203
E1C444	Uncharacterized protein OS=Gallus gallus GN=COPS8 PE=4 SV=2 - [E1C444_CHICK]	2	2	2	1	0.975986	0.925232	0.901925	1.00226	0.974147	207	22.9648
E1C453	Heterogeneous nuclear ribonucleoprotein K OS=Gallus gallus GN=HNRNPK PE=4 SV=1 - [E1C453_CHICK]	1	17	71	1	0.979211	0.64232	0.894865	0.685954	0.687068	426	47.0725
E1C454	Uncharacterized protein OS=Gallus gallus GN=PHF10 PE=4 SV=2 - [E1C454_CHICK]	1	1	6	1	0.983309	1.2128	0.882499	0.809864	0.894164	453	51.4942
E1C460	Uncharacterized protein OS=Gallus gallus GN=PBLD PE=4 SV=1 - [E1C460_CHICK]	1	1	1	1	1.17613	0.888707	0.929717	1.8558	1.17554	288	32.1847
E1C476	Uncharacterized protein OS=Gallus gallus GN=GKAP1 PE=4 SV=1 - [E1C476_CHICK]	2	2	2	1	0.966471	0.815777	1.16471	0.996158	0.99877	365	42.1824
E1C477	Uncharacterized protein OS=Gallus gallus GN=UBQLN1 PE=4 SV=2 - [E1C477_CHICK]	3	6	12	1	0.964434	1.23875	1.01156	0.963165	0.831407	585	62.8306
E1C483	Uncharacterized protein OS=Gallus gallus GN=ACBD6 PE=4 SV=2 - [E1C483_CHICK]	3	3	4	1	0.930014	1.10084	0.998778	1.42246	0.862979	207	22.9854
E1C486	Uncharacterized protein OS=Gallus gallus GN=PLXDC2 PE=4 SV=2 - [E1C486_CHICK]	1	1	1	1	0.948917	1.11107	1.08882	1.37004	1.30337	529	59.3098
E1C489	Uncharacterized protein OS=Gallus gallus GN=ENOPH1 PE=3 SV=1 - [E1C489_CHICK]	3	3	4	1	0.959592	0.826276	1.00262	1.0673	1.2216	261	28.9496
E1C4B8	Phosphomannomutase OS=Gallus gallus GN=PMM2 PE=3 SV=2 - [E1C4B8_CHICK]	2	2	3	1	0.937034	0.571983	0.818128	0.605363	0.601538	243	27.8691
E1C4C0	Acyl carrier protein OS=Gallus gallus GN=NDUFAB1 PE=3 SV=2 - [E1C4C0_CHICK]	1	1	4	1	0.961559	0.431043	1.32115	2.23233	1.83972	150	16.5366
E1C4C6	Uncharacterized protein OS=Gallus gallus GN=SMTNL2 PE=4 SV=1 - [E1C4C6_CHICK]	5	5	9	1	1.02891	0.698533	1.47476	1.72637	1.63941	458	50.7521
E1C4C7	Uncharacterized protein OS=Gallus gallus GN=RPA3 PE=4 SV=2 - [E1C4C7_CHICK]	3	3	6	1	0.950764	0.899492	0.847294	0.973868	0.999313	121	13.4598
E1C4D9	MICOS complex subunit OS=Gallus gallus PE=3 SV=1 - [E1C4D9_CHICK]	2	2	3	1	0.976741	1.09155	1.00722	1.17848	1.08939	171	18.6854
E1C4G6	Uncharacterized protein OS=Gallus gallus PE=4 SV=2 - [E1C4G6_CHICK]	2	2	2	1	0.965991	0.86373	0.93435	0.895936	0.907845	585	61.0639
E1C4G8	Uncharacterized protein OS=Gallus gallus GN=RWDD4 PE=4 SV=1 - [E1C4G8_CHICK]	2	2	2	1	0.886286	0.336248	0.866472	0.653115	0.627601	186	20.9584
E1C4J8	Uncharacterized protein OS=Gallus gallus PE=4 SV=2 - [E1C4J8_CHICK]	1	1	1	1	1.09038	1.41634	0.913181	1.06928	1.03897	299	33.0292
E1C4J9	Uncharacterized protein OS=Gallus gallus GN=SH3PXD2B PE=4 SV=2 - [E1C4J9_CHICK]	6	6	9	1	0.966926	0.848999	0.853149	0.900475	0.827106	864	96.3786
E1C4K8	Uncharacterized protein OS=Gallus gallus GN=PCYT1A PE=4 SV=1 - [E1C4K8_CHICK]	6	6	8	1	1.02517	1.14637	1.35175	1.02225	1.18526	367	42.07
E1C4K9	Uncharacterized protein OS=Gallus gallus GN=NUDT3 PE=4 SV=1 - [E1C4K9_CHICK]	4	4	6	1	0.923066	0.809087	0.963734	1.07219	0.922269	169	19.2676
E1C4L3	Uncharacterized protein OS=Gallus gallus GN=SPR PE=4 SV=1 - [E1C4L3_CHICK]	1	1	1	1	1.17001	1.98135	0.963497	1.03323	0.921446	268	28.8207
E1C4L7	Uncharacterized protein OS=Gallus gallus GN=ARFIP1 PE=4 SV=2 - [E1C4L7_CHICK]	7	7	12	1	1.0046	0.9392	0.955997	1.06409	0.834417	402	44.6548
E1C4L9	Uncharacterized protein OS=Gallus gallus GN=DMAP1 PE=4 SV=2 - [E1C4L9_CHICK]	1	1	1	1	0.899267	6.64513	1.13144	1.4716	1.15072	464	53.2698
E1C4M0	Uncharacterized protein OS=Gallus gallus GN=RPS2 PE=3 SV=1 - [E1C4M0_CHICK]	7	7	25	1	1.13854	0.93528	0.733709	0.690608	0.814935	286	30.6544
E1C4M3	Uncharacterized protein OS=Gallus gallus GN=CTSZ PE=3 SV=1 - [E1C4M3_CHICK]	2	2	3	1	1.12904	0.591826	0.657638	0.716199	0.793881	305	33.8312
E1C4M6	Uncharacterized protein OS=Gallus gallus GN=USP14 PE=4 SV=2 - [E1C4M6_CHICK]	9	9	17	1	0.959777	0.741763	0.90708	0.941936	0.935606	505	56.6595
E1C4N0	Uncharacterized protein OS=Gallus gallus GN=RPS10 PE=4 SV=2 - [E1C4N0_CHICK]	6	6	23	1	0.978374	1.32284	0.910445	1.05185	0.992531	165	18.8979
E1C4N1	Uncharacterized protein OS=Gallus gallus GN=UBTD2 PE=4 SV=1 - [E1C4N1_CHICK]	1	1	1	1	1.03237	1.43653	0.914772	1.1663	1.01429	234	26.113
E1C4N5	Uncharacterized protein OS=Gallus gallus GN=DPM1 PE=4 SV=2 - [E1C4N5_CHICK]	1	1	1	1	1.12167	1.79305	1.3435	1.82459	2.2194	242	27.1784
E1C4N7	Sorting nexin OS=Gallus gallus GN=SNX18 PE=3 SV=2 - [E1C4N7_CHICK]	2	2	2	1	1.19489	1.45408	1.00576	0.88905	1.02601	601	66.5661
E1C4Q0	Ribonucleoside-diphosphate reductase OS=Gallus gallus GN=RRM1 PE=3 SV=2 - [E1C4Q0_CHICK]	8	8	10	1	1.03584	1.00989	0.837924	0.738972	0.750854	790	90.0074
E1C4Q3	Uncharacterized protein OS=Gallus gallus GN=PDXDC1 PE=4 SV=2 - [E1C4Q3_CHICK]	2	2	3	1	0.927777	1.50031	0.894318	0.924664	0.840882	794	88.6419
E1C4T6	Uncharacterized protein OS=Gallus gallus GN=SPEN PE=4 SV=2 - [E1C4T6_CHICK]	1	1	1	1	0.937578	1.04562	1.01774	1.07576	1.17862	3577	397.15
E1C4U7	Uncharacterized protein OS=Gallus gallus GN=NDUFB3 PE=4 SV=1 - [E1C4U7_CHICK]	1	1	3	1	1.03391	0.761044	1.01056	1.1627	1.47507	98	11.1467
E1C4V1	ATP synthase-coupling factor 6, mitochondrial OS=Gallus gallus GN=ATP5J PE=3 SV=2 - [E1C4V1_CHICK]	4	4	5	1	0.94331	0.710063	1.54166	3.41227	2.99502	109	12.4855
E1C4W4	Uncharacterized protein OS=Gallus gallus GN=ALDH7A1 PE=3 SV=1 - [E1C4W4_CHICK]	9	9	14	1	1.07073	0.934585	1.06751	1.30641	1.47057	536	58.0169
E1C4Z7	Dystrobrevin OS=Gallus gallus GN=DTNA PE=3 SV=2 - [E1C4Z7_CHICK]	8	8	10	1	1.02989	1.49648	1.64382	1.57105	1.76603	746	83.8362
E1C502	Autophagy-related protein 3 OS=Gallus gallus GN=ATG3 PE=3 SV=1 - [E1C502_CHICK]	3	3	7	1	0.995561	0.994911	0.78261	0.661989	0.691098	313	35.6464
E1C516	Uncharacterized protein OS=Gallus gallus GN=PROSC PE=3 SV=1 - [E1C516_CHICK]	8	8	12	1	0.95228	1.22683	1.16713	1.53664	1.6144	276	30.0524
E1C524	Uncharacterized protein OS=Gallus gallus GN=RALA PE=4 SV=1 - [E1C524_CHICK]	2	3	4	1	1.07697	0.82384	0.920883	1.06751	1.02675	206	23.534
E1C525	Uncharacterized protein OS=Gallus gallus GN=EXOSC10 PE=4 SV=1 - [E1C525_CHICK]	3	3	3	1	1.0034	1.22652	0.909734	0.982265	1.04483	910	103.838
E1C538	Uncharacterized protein OS=Gallus gallus GN=NUDT21 PE=4 SV=2 - [E1C538_CHICK]	4	4	6	1	1.06672	0.826575	0.921627	0.875462	0.773977	229	26.4228
E1C540	Uncharacterized protein OS=Gallus gallus GN=NPM3 PE=4 SV=2 - [E1C540_CHICK]	1	1	3	1	0.984527	0.626904	0.799576	0.640433	0.647917	148	16.357
E1C544	Uncharacterized protein OS=Gallus gallus GN=A2M PE=4 SV=2 - [E1C544_CHICK]	13	13	18	1	1.0358	1.36461	1.77257	1.74169	1.69623	1483	164.787
E1C548	Uncharacterized protein OS=Gallus gallus GN=POLR1C PE=4 SV=2 - [E1C548_CHICK]	1	1	1	1	0.987764	1.22701	0.830577	0.617241	0.742403	352	39.9506
E1C566	Uncharacterized protein OS=Gallus gallus GN=DCHS1 PE=4 SV=2 - [E1C566_CHICK]	4	4	4	1	1.01186	1.00127	0.881159	1.21092	0.868116	3266	351.421
E1C584	Uncharacterized protein OS=Gallus gallus PE=4 SV=2 - [E1C584_CHICK]	2	2	2	1	0.990572	1.0238	1.32331	1.24335	0.93644	959	102.883
E1C586	Uncharacterized protein OS=Gallus gallus GN=Gga.42270 PE=4 SV=2 - [E1C586_CHICK]	1	2	3	1	0.940304	0.699685	1.43775	1.16518	1.5872	800	86.4285
E1C588	Uncharacterized protein OS=Gallus gallus PE=4 SV=2 - [E1C588_CHICK]	1	1	1	1	0.965102	1.9337	1.09263	1.47112	1.44525	1485	161.759
E1C589	Uncharacterized protein OS=Gallus gallus GN=FAM168A PE=4 SV=1 - [E1C589_CHICK]	1	1	2	1	1.08328	2.94201	0.951782	0.944103	0.840623	216	23.0801
E1C591	Uncharacterized protein OS=Gallus gallus GN=PPIG PE=4 SV=2 - [E1C591_CHICK]	1	1	1	1	0.949438	0.884695	1.14106	0.836785	0.66454	750	88.1429
E1C598	Uncharacterized protein OS=Gallus gallus GN=MRPL48 PE=4 SV=2 - [E1C598_CHICK]	1	1	1	1	0.894431	1.44847	0.888544	1.20332	1.01899	212	24.2016
E1C5A3	Uncharacterized protein OS=Gallus gallus GN=PPP2R5A PE=4 SV=2 - [E1C5A3_CHICK]	1	1	1	1	0.998523	1.02961	0.93096	0.913487	0.961987	490	56.8257
E1C5D5	Uncharacterized protein OS=Gallus gallus GN=HIP1 PE=4 SV=2 - [E1C5D5_CHICK]	4	4	5	1	0.924404	1.47354	0.929248	1.19025	1.00505	1041	116.601
E1C5E0	Uncharacterized protein OS=Gallus gallus GN=CAST PE=4 SV=2 - [E1C5E0_CHICK]	10	10	17	1	0.939141	0.749806	1.23034	1.3433	1.28392	673	70.9231
E1C5I0	Uncharacterized protein OS=Gallus gallus GN=TANK PE=4 SV=2 - [E1C5I0_CHICK]	1	1	1	1	0.95463	1.71641	1.16341	1.59143	1.30414	482	55.0686
E1C5I4	Uncharacterized protein OS=Gallus gallus GN=CA8 PE=4 SV=1 - [E1C5I4_CHICK]	2	2	2	1	1.0705	0.929614	0.949031	1.04719	1.14667	283	32.1584
E1C5K0	Uncharacterized protein OS=Gallus gallus GN=HOMER3 PE=4 SV=2 - [E1C5K0_CHICK]	11	11	18	1	0.988071	1.0015	1.25527	0.9718	0.981928	373	42.2604
E1C5L8	Uncharacterized protein OS=Gallus gallus GN=MRPL44 PE=4 SV=1 - [E1C5L8_CHICK]	1	1	2	1	0.959282	1.19345	1.06876	1.32967	1.53123	326	36.0342
E1C5M4	Uncharacterized protein OS=Gallus gallus GN=HYKK PE=4 SV=2 - [E1C5M4_CHICK]	1	1	1	1	0.950024	1.2103	1.08717	1.05637	1.14018	377	41.391
E1C5N0	Uncharacterized protein OS=Gallus gallus GN=PPFIA1 PE=4 SV=2 - [E1C5N0_CHICK]	3	3	3	1	1.04289	0.774973	0.936074	1.14025	1.03884	1240	140.541
E1C5P5	Uncharacterized protein OS=Gallus gallus GN=LRRFIP2 PE=4 SV=2 - [E1C5P5_CHICK]	3	5	6	1	0.977594	0.809968	0.952817	0.880749	0.858321	706	80.6383
E1C5P6	Uncharacterized protein OS=Gallus gallus GN=FBN3 PE=4 SV=2 - [E1C5P6_CHICK]	6	6	9	1	1.00305	0.4932	0.722002	0.475165	0.376935	3009	324.409
E1C5Q2	Uncharacterized protein OS=Gallus gallus GN=LYSMD2 PE=4 SV=2 - [E1C5Q2_CHICK]	4	4	5	1	0.881094	1.02599	1.19734	1.19999	1.12977	195	21.4207
E1C5R3	Uncharacterized protein OS=Gallus gallus GN=NEFL PE=3 SV=2 - [E1C5R3_CHICK]	12	13	53	1	1.00307	0.674101	1.02292	0.690276	0.693178	384	43.3753
E1C5S0	Uncharacterized protein OS=Gallus gallus GN=LOC407092 PE=4 SV=2 - [E1C5S0_CHICK]	6	10	19	1	0.947695	0.996034	1.12171	1.12905	1.11528	1127	118.267
E1C5U6	Uncharacterized protein OS=Gallus gallus GN=VILL PE=4 SV=2 - [E1C5U6_CHICK]	8	8	10	1	1.02129	1.11942	0.95222	0.791076	0.854123	860	97.1693
E1C5W9	Uncharacterized protein OS=Gallus gallus GN=CRYM PE=4 SV=1 - [E1C5W9_CHICK]	1	1	1	1	0.895528	1.18233	0.666996	0.755149	0.726114	314	33.0743
E1C5Y0	Uncharacterized protein OS=Gallus gallus GN=MPHOSPH6 PE=4 SV=1 - [E1C5Y0_CHICK]	1	1	1	1	0.975616	1.02048	1.15039	0.785425	0.6691	164	19.5139
E1C5Y5	Uncharacterized protein OS=Gallus gallus GN=Gga.55089 PE=4 SV=2 - [E1C5Y5_CHICK]	1	1	1	1	0.90441	1.38046	0.852305	1.16727	0.85555	1357	145.368
E1C5Z5	Uncharacterized protein OS=Gallus gallus GN=MYBPC1 PE=4 SV=2 - [E1C5Z5_CHICK]	34	35	148	1	0.979821	1.46304	2.13652	2.79009	3.21006	1155	129.939
E1C645	Uncharacterized protein OS=Gallus gallus GN=NDUFA7 PE=4 SV=2 - [E1C645_CHICK]	3	3	5	1	1.03106	0.960963	1.11948	2.33248	2.72476	119	12.936
E1C648	Uncharacterized protein OS=Gallus gallus GN=IMPAD1 PE=4 SV=2 - [E1C648_CHICK]	1	1	1	1	1.08708	0.7941	0.604691	0.570749	0.591626	356	38.74
E1C652	Uncharacterized protein OS=Gallus gallus GN=PENK PE=4 SV=2 - [E1C652_CHICK]	2	2	2	1	0.967716	0.671634	0.696953	0.854119	0.913399	267	30.0278
E1C653	Uncharacterized protein OS=Gallus gallus GN=RPL22L1 PE=4 SV=2 - [E1C653_CHICK]	1	1	1	1	0.958035	1.04164	1.28106	0.923315	1.05314	137	16.0013
E1C658	Uncharacterized protein OS=Gallus gallus GN=ATP5H PE=4 SV=2 - [E1C658_CHICK]	7	7	30	1	1.05054	0.658509	1.24915	2.26583	2.75802	162	18.4185
E1C697	Glutathione peroxidase OS=Gallus gallus GN=GPX7 PE=3 SV=1 - [E1C697_CHICK]	4	4	17	1	1.02364	0.709302	1.00701	0.807714	0.78138	210	23.5263
E1C699	Uncharacterized protein OS=Gallus gallus GN=NDUFV3 PE=4 SV=1 - [E1C699_CHICK]	3	3	3	1	1.06807	2.09277	1.42788	2.59533	2.66851	285	31.137
E1C6A1	Uncharacterized protein OS=Gallus gallus GN=NNT PE=4 SV=2 - [E1C6A1_CHICK]	17	17	35	1	1.0264	1.3897	1.17455	1.73047	2.37957	1086	113.705
E1C6A2	Uncharacterized protein OS=Gallus gallus GN=PAIP1 PE=4 SV=2 - [E1C6A2_CHICK]	4	4	5	1	1.00635	0.996029	0.824261	0.985066	1.05095	474	52.3093
E1C6A3	Uncharacterized protein OS=Gallus gallus GN=LOC426075 PE=4 SV=1 - [E1C6A3_CHICK]	7	7	9	1	0.988955	1.10945	1.58727	1.3743	1.3327	554	62.6133
E1C6A6	Uncharacterized protein OS=Gallus gallus GN=AHCTF1 PE=4 SV=2 - [E1C6A6_CHICK]	1	1	1	1	0.990419	1.03263	0.933027	1.10378	1.0225	2277	253.612
E1C6A9	Uncharacterized protein OS=Gallus gallus GN=CDC5L PE=4 SV=2 - [E1C6A9_CHICK]	8	8	11	1	1.01383	0.496581	0.752699	0.755576	0.595802	806	92.3236
E1C6C0	Uncharacterized protein OS=Gallus gallus GN=MEMO1 PE=3 SV=2 - [E1C6C0_CHICK]	1	1	2	1	1.08966	0.82329	0.652396	0.724088	0.812891	293	33.2903
E1C6C1	Uncharacterized protein OS=Gallus gallus GN=PEBP1 PE=4 SV=1 - [E1C6C1_CHICK]	8	8	63	1	1.006	1.95709	1.44872	1.44184	1.35317	187	20.9436
E1C6C2	Uncharacterized protein OS=Gallus gallus GN=FAM103A1 PE=4 SV=2 - [E1C6C2_CHICK]	2	2	2	1	0.956599	0.528351	0.898344	1.05402	1.10136	116	14.1496
E1C6C4	Uncharacterized protein OS=Gallus gallus GN=DPY30 PE=4 SV=1 - [E1C6C4_CHICK]	1	1	1	1	0.859372	0.210022	0.650613	0.394288	0.375498	99	11.2528
E1C6C9	Uncharacterized protein OS=Gallus gallus GN=NDUFB10 PE=4 SV=1 - [E1C6C9_CHICK]	2	2	8	1	0.978645	1.38777	1.28107	1.67002	1.62124	175	20.4841
E1C6D1	Microtubule-associated protein OS=Gallus gallus GN=MAP2 PE=4 SV=2 - [E1C6D1_CHICK]	2	3	3	1	0.948511	1.20403	1.08301	1.21546	1.38481	1852	203.415
E1C6E8	Uncharacterized protein OS=Gallus gallus GN=PALMD PE=4 SV=2 - [E1C6E8_CHICK]	9	9	11	1	0.973002	0.73657	0.989007	0.937229	0.84177	548	62.6465
E1C6F0	U1 small nuclear ribonucleoprotein C OS=Gallus gallus GN=SNRPC PE=3 SV=1 - [RU1C_CHICK]	2	2	3	1	0.99175	0.698061	0.923921	0.705085	0.694675	159	17.3832
E1C6G6	Uncharacterized protein OS=Gallus gallus GN=SRP54 PE=3 SV=2 - [E1C6G6_CHICK]	1	1	1	1	1.02367	1.23173	1.09477	1.07294	1.11889	508	56.1836
E1C6L4	Uncharacterized protein OS=Gallus gallus GN=PROS1 PE=4 SV=1 - [E1C6L4_CHICK]	2	2	2	1	0.964657	0.772333	1.16992	1.23847	1.22589	665	74.0531
E1C6L7	Uncharacterized protein OS=Gallus gallus GN=SGCD PE=4 SV=2 - [E1C6L7_CHICK]	3	3	4	1	0.983442	1.46448	1.31609	1.64957	1.85263	292	32.308
E1C6M6	Uncharacterized protein OS=Gallus gallus GN=LOC423693 PE=4 SV=2 - [E1C6M6_CHICK]	3	3	3	1	1.04114	0.714016	0.874676	0.937215	0.773903	497	54.1153
E1C6M8	Uncharacterized protein OS=Gallus gallus GN=EFEMP1 PE=4 SV=2 - [E1C6M8_CHICK]	1	1	1	1	0.872339	1.51236	1.02457	1.13027	1.10456	451	50.6203
E1C6N0	Uncharacterized protein OS=Gallus gallus GN=PSMD14 PE=4 SV=2 - [E1C6N0_CHICK]	3	3	5	1	1.16167	0.424929	0.759885	0.668609	0.796515	310	34.5446
E1C6N4	Uncharacterized protein OS=Gallus gallus GN=IFT27 PE=4 SV=1 - [E1C6N4_CHICK]	1	1	1	1	1.08143	0.5927	0.630585	0.666106	0.683902	186	20.9406
E1C6N5	Acetyltransferase component of pyruvate dehydrogenase complex OS=Gallus gallus GN=DLAT PE=3 SV=1 - [E1C6N5_CHICK]	12	12	24	1	1.03583	1.27372	1.1947	2.10532	2.19159	632	66.481
E1C6N6	Uncharacterized protein OS=Gallus gallus GN=COMMD9 PE=4 SV=1 - [E1C6N6_CHICK]	3	3	3	1	0.964763	0.680266	0.90841	0.726018	0.669137	199	21.8024
E1C6P4	Uncharacterized protein OS=Gallus gallus GN=TPPP PE=4 SV=1 - [E1C6P4_CHICK]	4	4	5	1	0.990901	1.06327	1.40758	2.20636	1.80576	219	23.9412
E1C6P6	Uncharacterized protein OS=Gallus gallus GN=TAX1BP1 PE=4 SV=2 - [E1C6P6_CHICK]	2	2	2	1	0.91405	1.15094	1.42197	1.32137	1.2107	816	93.654
E1C6Q9	Uncharacterized protein OS=Gallus gallus GN=LOC420041 PE=3 SV=2 - [E1C6Q9_CHICK]	2	3	3	1	1.20647	2.93124	1.54679	1.92837	1.98558	654	65.8936
E1C6R4	Uncharacterized protein OS=Gallus gallus GN=FKBP8 PE=4 SV=2 - [E1C6R4_CHICK]	1	1	1	1	0.993379	1.16712	0.92048	0.851958	0.926293	409	44.2986
E1C6R6	Uncharacterized protein OS=Gallus gallus GN=NOP16 PE=4 SV=1 - [E1C6R6_CHICK]	1	1	1	1	0.968148	0.515851	0.833231	0.618901	0.618425	180	21.314
E1C6R7	Uncharacterized protein OS=Gallus gallus GN=RAI14 PE=4 SV=2 - [E1C6R7_CHICK]	15	15	18	1	0.947357	0.955985	0.974791	1.0374	1.04906	944	106.541
E1C6R9	Uncharacterized protein OS=Gallus gallus GN=LOC770011 PE=4 SV=2 - [E1C6R9_CHICK]	3	7	18	1	0.987218	0.306372	0.683786	0.56973	0.634541	172	19.8705
E1C6S7	Uncharacterized protein OS=Gallus gallus GN=CC2D1B PE=4 SV=2 - [E1C6S7_CHICK]	1	1	1	1	0.920529	0.988267	1.08561	1.05733	1.19915	881	97.732
E1C6T1	Tumor protein D53 homolog OS=Gallus gallus GN=TPD52L1 PE=4 SV=2 - [E1C6T1_CHICK]	3	3	3	1	0.974104	1.28346	1.30022	1.02211	1.01606	210	23.4486
E1C6T8	Eukaryotic translation initiation factor 3 subunit I OS=Gallus gallus GN=EIF3I PE=3 SV=1 - [E1C6T8_CHICK]	9	9	12	1	1.11775	0.648132	0.87175	0.800614	0.809663	325	36.4667
E1C6V0	Uncharacterized protein OS=Gallus gallus GN=HSPB8 PE=3 SV=1 - [E1C6V0_CHICK]	4	4	8	1	1.02421	1.33841	1.64313	1.88065	1.54493	197	21.7208
E1C6V3	Uncharacterized protein OS=Gallus gallus GN=RUFY1 PE=4 SV=2 - [E1C6V3_CHICK]	1	1	1	1	1.05468	1.80531	1.08695	1.09995	1.15146	680	77.6073
E1C6W3	Uncharacterized protein OS=Gallus gallus GN=OXSR1 PE=4 SV=1 - [E1C6W3_CHICK]	4	4	7	1	0.971751	0.816132	0.854688	0.960562	0.984124	533	58.0791
E1C6X1	Uncharacterized protein OS=Gallus gallus GN=PPA2 PE=4 SV=2 - [E1C6X1_CHICK]	6	6	12	1	1.03329	1.3096	1.42957	1.45038	1.5296	306	34.5091
E1C6X2	Uncharacterized protein OS=Gallus gallus GN=SEL1L PE=4 SV=1 - [E1C6X2_CHICK]	1	1	1	1	1.00827	0.79445	0.871765	0.883131	0.836279	791	88.3194
E1C6X5	Uncharacterized protein OS=Gallus gallus GN=CRTC1 PE=4 SV=2 - [E1C6X5_CHICK]	1	1	1	1	0.880788	0.727912	1.11174	1.40887	1.41901	636	68.4185
E1C6Z5	Uncharacterized protein OS=Gallus gallus GN=Gga.55096 PE=4 SV=2 - [E1C6Z5_CHICK]	21	22	25	1	0.977852	0.954285	0.90908	0.980136	0.897424	3223	369.437
E1C700	Uncharacterized protein OS=Gallus gallus GN=LAMB2 PE=4 SV=2 - [E1C700_CHICK]	2	4	11	1	1.03164	2.50585	1.80514	2.6096	2.28993	1643	178.985
E1C716	Uncharacterized protein OS=Gallus gallus GN=Gga.53670 PE=4 SV=2 - [E1C716_CHICK]	1	2	2	1	0.952611	0.460934	0.900334	0.591081	0.543996	1027	110.21
E1C735	S-adenosylmethionine synthase OS=Gallus gallus GN=MAT1A PE=3 SV=1 - [E1C735_CHICK]	7	7	17	1	1.02697	0.877219	1.62129	0.704189	0.739421	396	43.7253
E1C740	Malic enzyme OS=Gallus gallus GN=ME3 PE=3 SV=2 - [E1C740_CHICK]	1	1	1	1	0.913283	3.80728	1.15447	1.97875	1.73684	608	66.7024
E1C750	Uncharacterized protein OS=Gallus gallus PE=4 SV=2 - [E1C750_CHICK]	3	3	3	1	1.02089	0.377105	0.972808	0.83649	1.08581	791	85.2456
E1C765	Uncharacterized protein OS=Gallus gallus GN=WHSC1 PE=4 SV=2 - [E1C765_CHICK]	1	1	1	1	0.77855	1.96759	0.632243	0.63569	0.667946	1395	157.535
E1C769	Uncharacterized protein OS=Gallus gallus GN=Gga.48669 PE=4 SV=2 - [E1C769_CHICK]	2	3	5	1	0.943765	0.543407	0.871519	0.653927	0.645131	531	59.8718
E1C780	Uncharacterized protein OS=Gallus gallus GN=Gga.55356 PE=4 SV=2 - [E1C780_CHICK]	3	3	3	1	0.956931	0.708366	0.970651	1.03728	0.961595	1980	213.766
E1C784	Calcium-transporting ATPase OS=Gallus gallus GN=ATP2B4 PE=3 SV=2 - [E1C784_CHICK]	2	2	3	1	1.02597	1.01584	1.0836	1.24976	1.17781	1170	129.43
E1C786	Uncharacterized protein OS=Gallus gallus GN=ISCA2 PE=4 SV=2 - [E1C786_CHICK]	4	4	6	1	0.948455	1.04172	1.21388	1.4059	1.403	186	20.225
E1C7A7	Uncharacterized protein OS=Gallus gallus GN=VTN PE=4 SV=2 - [E1C7A7_CHICK]	5	5	12	1	1.00672	0.672527	0.796377	0.901838	0.865995	453	51.6178
E1C7D6	Uncharacterized protein OS=Gallus gallus GN=MRPL1 PE=4 SV=2 - [E1C7D6_CHICK]	1	1	2	1	0.98734	1.16025	1.05693	1.35308	1.30196	331	37.7851
E1C7E1	Uncharacterized protein OS=Gallus gallus GN=HRSP12 PE=4 SV=2 - [E1C7E1_CHICK]	5	5	10	1	0.980081	0.62299	0.766091	0.788712	0.776358	139	14.8118
E1C7E8	Uncharacterized protein OS=Gallus gallus GN=LOC101748979 PE=4 SV=2 - [E1C7E8_CHICK]	1	1	2	1	0.942547	1.43089	0.948926	1.07964	1.01188	1394	153.634
E1C7F4	Uncharacterized protein OS=Gallus gallus GN=LOC421447 PE=4 SV=1 - [E1C7F4_CHICK]	1	1	1	1	0.610731	1.35949	0.81108	0.821074	1.17916	486	55.5765
E1C7F7	Uncharacterized protein OS=Gallus gallus GN=MKL2 PE=4 SV=1 - [E1C7F7_CHICK]	1	1	1	1	0.91626	1.03163	0.952129	0.941778	1.15535	1093	119.504
E1C7F8	Uncharacterized protein OS=Gallus gallus GN=RAE1 PE=4 SV=2 - [E1C7F8_CHICK]	3	3	6	1	1.15781	1.02998	0.988065	0.932116	0.942663	429	47.3684
E1C7G0	Uncharacterized protein OS=Gallus gallus GN=ARMC6 PE=4 SV=1 - [E1C7G0_CHICK]	5	5	6	1	1.03442	1.01086	0.865728	0.928122	0.995132	467	50.8426
E1C7H6	Uncharacterized protein OS=Gallus gallus GN=SERPINF1 PE=3 SV=1 - [E1C7H6_CHICK]	12	12	18	1	1.05645	0.772101	0.843118	0.817696	0.877844	421	47.0519
E1C7J0	Uncharacterized protein OS=Gallus gallus GN=HMOX2 PE=4 SV=2 - [E1C7J0_CHICK]	1	1	1	1	1.02141	0.409347	0.647374	0.569647	0.567676	313	35.3437
E1C7K1	Uncharacterized protein OS=Gallus gallus GN=FAM98B PE=4 SV=2 - [E1C7K1_CHICK]	1	1	1	1	1.15355	1.10191	0.885664	0.883099	0.923611	422	44.7386
E1C7K8	Uncharacterized protein OS=Gallus gallus GN=NDUFAF4 PE=4 SV=2 - [E1C7K8_CHICK]	1	1	1	1	1.05022	1.69386	1.03453	1.46957	1.36021	173	19.9448
E1C7L0	Uncharacterized protein OS=Gallus gallus PE=3 SV=2 - [E1C7L0_CHICK]	4	4	6	1	1.0476	1.25695	0.887233	0.782647	0.781791	494	55.1255
E1C7M7	Uncharacterized protein OS=Gallus gallus GN=CTNNA1 PE=4 SV=2 - [E1C7M7_CHICK]	6	7	15	1	0.960333	0.935777	0.903029	0.796462	0.801406	514	56.6835
E1C7P4	Uncharacterized protein OS=Gallus gallus GN=CFH PE=4 SV=2 - [E1C7P4_CHICK]	1	1	1	1	0.84974	1.71315	1.02904	1.61926	1.28071	1306	147.76
E1C7R7	Uncharacterized protein OS=Gallus gallus GN=Gga.17291 PE=4 SV=2 - [E1C7R7_CHICK]	1	1	1	1	1.01518	0.663658	1.12584	0.981111	1.05904	536	60.7284
E1C7S2	Uncharacterized protein OS=Gallus gallus GN=HSDL2 PE=4 SV=2 - [E1C7S2_CHICK]	5	5	9	1	1.09612	1.20306	1.17371	1.6296	1.79649	413	44.2056
E1C7T1	Uncharacterized protein OS=Gallus gallus GN=SERPINA1 PE=3 SV=1 - [E1C7T1_CHICK]	9	9	12	1	1.04024	1.14467	0.971378	1.19924	1.12916	425	48.6834
E1C7T4	Uncharacterized protein OS=Gallus gallus GN=PRELP PE=4 SV=1 - [E1C7T4_CHICK]	13	13	64	1	1.02153	1.08812	1.77195	1.70048	1.71846	374	42.9459
E1C7T8	Coatomer subunit gamma OS=Gallus gallus GN=COPG2 PE=3 SV=1 - [E1C7T8_CHICK]	3	4	4	1	1.01303	1.0904	1.11883	1.03019	0.980815	871	97.4954
E1C7U3	Uncharacterized protein OS=Gallus gallus GN=HEMGN PE=4 SV=2 - [E1C7U3_CHICK]	1	1	1	1	1.0223	1.7471	1.31212	1.8375	2.00172	180	20.0798
E1C7W8	Uncharacterized protein OS=Gallus gallus GN=Gga.20508 PE=4 SV=2 - [E1C7W8_CHICK]	2	2	2	1	0.964045	1.66312	0.983456	1.02673	0.9826	1323	150.444
E1C7Y3	D-3-phosphoglycerate dehydrogenase OS=Gallus gallus GN=PHGDH PE=3 SV=2 - [E1C7Y3_CHICK]	10	10	14	1	1.07489	1.00184	0.813593	0.786402	0.776765	525	54.9067
E1C808	Uncharacterized protein OS=Gallus gallus GN=ZFAND1 PE=4 SV=2 - [E1C808_CHICK]	1	1	1	1	1.07821	0.918607	0.880427	0.879759	0.885057	271	30.7242
E1C834	Pericentriolar material 1 protein OS=Gallus gallus GN=PCM1 PE=4 SV=2 - [E1C834_CHICK]	6	6	7	1	0.983742	1.03333	0.882357	0.775016	0.792683	1987	222.351
E1C837	Uncharacterized protein OS=Gallus gallus GN=STRN PE=4 SV=1 - [E1C837_CHICK]	1	2	4	1	1.03517	0.88666	0.906792	1.26904	0.878729	800	87.8925
E1C846	Uncharacterized protein OS=Gallus gallus GN=CILP PE=4 SV=2 - [E1C846_CHICK]	1	1	1	1	1.01266	1.03425	1.06747	1.41085	1.60143	1059	118.964
E1C852	Uncharacterized protein OS=Gallus gallus GN=PDLIM1 PE=4 SV=1 - [E1C852_CHICK]	7	7	13	1	0.961998	1.05623	1.49649	1.30447	1.50601	327	35.6379
E1C891	Uncharacterized protein OS=Gallus gallus GN=PARVB PE=4 SV=1 - [E1C891_CHICK]	1	2	2	1	0.908786	1.25505	1.10838	1.12805	1.34194	370	42.3975
E1C892	Uncharacterized protein OS=Gallus gallus GN=MRPL46 PE=4 SV=2 - [E1C892_CHICK]	3	3	3	1	1.04752	1.2771	1.03975	0.87964	1.01412	286	32.8191
E1C8A2	Uncharacterized protein OS=Gallus gallus GN=SAMM50 PE=4 SV=1 - [E1C8A2_CHICK]	7	7	11	1	1.01752	1.16505	1.03148	1.42716	1.6665	469	52.1874
E1C8A6	Uncharacterized protein OS=Gallus gallus PE=4 SV=2 - [E1C8A6_CHICK]	1	1	1	1	1.03687	1.02965	1.05777	1.11142	1.30179	320	35.7843
E1C8B5	Uncharacterized protein OS=Gallus gallus GN=KIN PE=4 SV=2 - [E1C8B5_CHICK]	1	1	1	1	0.980216	0.798724	0.916339	0.833297	0.876819	391	45.2664
E1C8D8	Sulfurtransferase OS=Gallus gallus GN=MPST PE=4 SV=2 - [E1C8D8_CHICK]	9	10	24	1	1.02954	0.649985	0.971407	1.0223	1.0144	297	33.2006
E1C8G8	Uncharacterized protein OS=Gallus gallus GN=PRPF39 PE=4 SV=2 - [E1C8G8_CHICK]	3	3	5	1	0.968896	0.873296	0.708812	0.703259	0.733064	695	80.9914
E1C8H0	Uncharacterized protein OS=Gallus gallus GN=RAB4A PE=4 SV=2 - [E1C8H0_CHICK]	2	3	4	1	0.990847	1.42278	1.06297	0.96817	0.974942	218	24.3482
E1C8J2	Uncharacterized protein OS=Gallus gallus GN=ARHGAP17 PE=4 SV=1 - [E1C8J2_CHICK]	6	6	7	1	1.03907	0.71314	0.90193	0.928677	0.892137	875	94.6858
E1C8J9	Uncharacterized protein OS=Gallus gallus GN=RAB3B PE=4 SV=2 - [E1C8J9_CHICK]	1	2	4	1	1.14578	1.30253	1.18579	1.32506	1.55563	226	25.9807
E1C8K1	Uncharacterized protein OS=Gallus gallus GN=Gga.54550 PE=4 SV=2 - [E1C8K1_CHICK]	1	1	1	1	1.06981	1.40303	0.926318	0.978882	1.08923	477	53.0567
E1C8K3	Annexin OS=Gallus gallus GN=ANXA8 PE=3 SV=1 - [E1C8K3_CHICK]	3	3	3	1	0.986525	0.83456	0.830306	0.891047	0.967981	327	36.7098
E1C8M6	Uncharacterized protein OS=Gallus gallus GN=PIK3R3 PE=4 SV=2 - [E1C8M6_CHICK]	1	1	1	1	0.946739	1.09709	1.32629	2.15133	1.92516	733	83.2701
E1C8N1	Uncharacterized protein OS=Gallus gallus GN=COMP PE=4 SV=1 - [E1C8N1_CHICK]	2	3	6	1	1.02936	1.72103	1.74216	2.14718	1.98666	761	83.3279
E1C8N4	Uncharacterized protein OS=Gallus gallus GN=SVIL PE=4 SV=2 - [E1C8N4_CHICK]	18	18	21	1	1.00196	0.887261	1.13059	1.13773	1.23308	2175	244.06
E1C8P2	Uncharacterized protein OS=Gallus gallus GN=PAPSS1 PE=3 SV=1 - [E1C8P2_CHICK]	9	9	18	1	1.07303	0.620157	0.632338	0.62963	0.705171	624	70.7606
E1C8Q2	Uncharacterized protein OS=Gallus gallus GN=ETNPPL PE=3 SV=2 - [E1C8Q2_CHICK]	1	1	1	1	0.955978	2.60805	1.43522	1.8858	1.67229	500	55.5223
E1C8Q3	Uncharacterized protein OS=Gallus gallus GN=ALDH18A1 PE=3 SV=2 - [E1C8Q3_CHICK]	5	5	5	1	1.06154	0.526456	0.890531	0.72144	0.747545	802	87.8478
E1C8S8	Uncharacterized protein OS=Gallus gallus GN=NARFL PE=3 SV=1 - [E1C8S8_CHICK]	1	1	1	1	0.914256	1.04619	0.897021	0.90241	0.879076	476	53.1299
E1C8S9	Uncharacterized protein OS=Gallus gallus GN=DNAJC9 PE=4 SV=1 - [E1C8S9_CHICK]	7	7	12	1	0.933393	0.534473	0.712377	0.457877	0.48484	260	29.8262
E1C8T5	Uncharacterized protein OS=Gallus gallus GN=LSM6 PE=4 SV=2 - [E1C8T5_CHICK]	1	1	2	1	1.12087	0.709403	0.815169	0.650612	0.699772	86	9.85728
E1C8T8	Uncharacterized protein OS=Gallus gallus GN=UTP14A PE=4 SV=2 - [E1C8T8_CHICK]	1	1	1	1	0.987944	0.836617	0.841085	0.519782	0.487937	757	84.5132
E1C8U1	Nucleoporin NUP53 OS=Gallus gallus GN=NUP35 PE=3 SV=2 - [E1C8U1_CHICK]	6	6	10	1	0.970833	0.790694	0.921022	0.889036	0.802223	325	34.4692
E1C8V6	Uncharacterized protein OS=Gallus gallus GN=CWC15 PE=4 SV=1 - [E1C8V6_CHICK]	2	2	2	1	0.993007	1.16147	1.02751	1.01505	0.896323	230	26.6304
E1C8V9	Uncharacterized protein OS=Gallus gallus GN=FAM136A PE=4 SV=1 - [E1C8V9_CHICK]	2	2	5	1	0.945806	0.667212	0.735616	0.539107	0.536176	76	8.45642
E1C8W4	Uncharacterized protein OS=Gallus gallus GN=USP5 PE=3 SV=2 - [E1C8W4_CHICK]	13	13	24	1	1.0027	1.07256	0.914359	0.918595	0.826178	856	95.73
E1C8Y2	Uncharacterized protein OS=Gallus gallus GN=SAP30BP PE=4 SV=2 - [E1C8Y2_CHICK]	1	1	2	1	0.986667	3.10668	0.970683	0.888077	0.777238	331	36.7137
E1C8Y3	Uncharacterized protein OS=Gallus gallus GN=ARPC3 PE=4 SV=2 - [E1C8Y3_CHICK]	2	2	3	1	1.08209	1.89735	0.990288	1.11816	0.936247	186	21.2748
E1C8Y9	Uncharacterized protein OS=Gallus gallus GN=SRSF3 PE=4 SV=1 - [E1C8Y9_CHICK]	3	4	8	1	0.92197	0.815419	1.09682	0.883383	0.869999	164	19.3179
E1C8Z0	Dolichyl-diphosphooligosaccharide--protein glycosyltransferase subunit 2 OS=Gallus gallus GN=RPN2 PE=4 SV=2 - [E1C8Z0_CHICK]	2	2	2	1	1.06183	1.15364	1.05776	0.901281	1.03199	631	68.8109
E1C8Z5	SH3 domain-binding glutamic acid-rich-like protein OS=Gallus gallus GN=SH3BGRL3 PE=3 SV=1 - [E1C8Z5_CHICK]	4	4	13	1	0.926903	0.445192	1.14008	0.856865	0.790111	93	10.4563
E1C8Z8	Uncharacterized protein OS=Gallus gallus GN=ALDH4A1 PE=3 SV=1 - [E1C8Z8_CHICK]	4	4	6	1	1.07546	1.45143	1.03456	1.1906	1.31956	551	60.589
E1C8Z9	Uncharacterized protein OS=Gallus gallus GN=DAB2 PE=4 SV=2 - [E1C8Z9_CHICK]	4	4	6	1	0.94073	0.700239	1.17448	0.871354	0.770929	715	77.7032
E1C903	Polyadenylate-binding protein OS=Gallus gallus GN=PABPC4 PE=3 SV=2 - [E1C903_CHICK]	6	9	18	1	0.943692	1.52585	1.54952	2.49414	1.63362	633	70.0949
E1C928	Uncharacterized protein OS=Gallus gallus GN=TXNRD3 PE=3 SV=1 - [E1C928_CHICK]	4	4	5	1	0.997902	1.04484	1.08541	1.02102	1.06891	604	66.3586
E1C929	Uncharacterized protein OS=Gallus gallus GN=AKAP2 PE=4 SV=1 - [E1C929_CHICK]	9	9	13	1	0.9311	0.783572	0.839564	0.838446	0.814651	851	93.9256
E1C934	Uncharacterized protein OS=Gallus gallus GN=CCBL2 PE=4 SV=2 - [E1C934_CHICK]	1	1	1	1	1.01673	0.804072	1.08677	1.28993	1.47724	453	51.0513
E1C936	Uncharacterized protein OS=Gallus gallus GN=NOP14 PE=4 SV=1 - [E1C936_CHICK]	1	1	1	1	0.962681	0.841532	0.88812	0.770527	0.858587	880	101.498
E1C944	Uncharacterized protein OS=Gallus gallus GN=PPAP2B PE=4 SV=2 - [E1C944_CHICK]	1	1	1	1	0.939425	1.79388	1.234	0.864399	0.948338	313	35.1231
E1C959	Uncharacterized protein OS=Gallus gallus GN=CWF19L1 PE=4 SV=2 - [E1C959_CHICK]	2	2	2	1	0.940165	1.32751	0.834429	0.973178	0.844261	536	59.9285
E1C962	Uncharacterized protein OS=Gallus gallus GN=LSM1 PE=4 SV=2 - [E1C962_CHICK]	2	2	2	1	1.00938	0.864356	1.03705	1.11921	0.99631	133	15.1552
E1C976	Uncharacterized protein OS=Gallus gallus GN=YLPM1 PE=4 SV=2 - [E1C976_CHICK]	2	2	2	1	0.951987	1.28814	0.98513	0.987215	0.921873	1666	190.37
E1C9A0	Uncharacterized protein OS=Gallus gallus GN=NASP PE=4 SV=2 - [E1C9A0_CHICK]	28	28	42	1	0.956304	0.58458	0.629272	0.451035	0.435816	736	80.1667
E1C9B8	Uncharacterized protein OS=Gallus gallus PE=4 SV=2 - [E1C9B8_CHICK]	1	9	46	1	0.962194	1.00572	1.10715	1.25432	1.16168	369	39.613
E1C9F5	Uncharacterized protein OS=Gallus gallus GN=PITRM1 PE=3 SV=1 - [E1C9F5_CHICK]	2	2	2	1	1.01847	1.14479	0.953451	1.09043	1.1445	1033	117.242
E1C9H4	Uncharacterized protein OS=Gallus gallus GN=MRPS17 PE=4 SV=1 - [E1C9H4_CHICK]	1	1	1	1	0.910654	0.28955	0.738046	0.842522	0.845859	137	15.4924
E1C9H8	Uncharacterized protein OS=Gallus gallus GN=PRKAR2A PE=4 SV=1 - [E1C9H8_CHICK]	6	6	12	1	0.979765	0.63904	0.869324	0.869808	0.887502	400	45.4734
E1C9J2	Uncharacterized protein OS=Gallus gallus PE=4 SV=2 - [E1C9J2_CHICK]	1	1	2	1	1.22243	0.81718	1.03549	1.44641	1.23378	167	18.7537
E7EC82	B-cell lymophoma 10 protein OS=Gallus gallus PE=2 SV=1 - [E7EC82_CHICK]	1	1	1	1	0.923865	0.706334	0.924927	0.871538	0.894404	244	27.0834
F1N822	Uncharacterized protein OS=Gallus gallus GN=LRRC15 PE=4 SV=2 - [F1N822_CHICK]	3	3	3	1	1.01866	1.03157	1.5229	0.964543	1.17258	563	62.1132
F1N823	Uncharacterized protein OS=Gallus gallus GN=PDHB PE=4 SV=1 - [F1N823_CHICK]	9	9	18	1	1.02714	0.911511	1.13457	1.94587	2.08393	360	38.9801
F1N824	Uncharacterized protein OS=Gallus gallus GN=CADM1 PE=4 SV=2 - [F1N824_CHICK]	3	3	5	1	1.00307	1.12505	0.740163	0.640763	0.635397	404	45.0573
F1N833	Prohibitin-2 OS=Gallus gallus GN=PHB2 PE=4 SV=2 - [F1N833_CHICK]	9	9	13	1	1.03047	1.009	1.01049	1.43619	1.71511	273	30.6115
F1N834	Uncharacterized protein OS=Gallus gallus GN=PHYH PE=4 SV=2 - [F1N834_CHICK]	1	1	1	1	0.99501	0.561634	0.913866	0.858133	0.805743	336	39.1066
F1N845	Uncharacterized protein OS=Gallus gallus GN=C12ORF57 PE=4 SV=2 - [F1N845_CHICK]	3	3	9	1	0.928973	0.524373	0.936401	0.85873	0.785898	126	13.2348
F1N854	Uncharacterized protein OS=Gallus gallus PE=4 SV=2 - [F1N854_CHICK]	1	1	1	1	0.983874	1.48193	0.940355	1.30915	1.13264	332	37.6758
F1N856	Uncharacterized protein OS=Gallus gallus GN=IFT20 PE=4 SV=1 - [F1N856_CHICK]	1	1	1	1	0.726116	0.878114	0.655427	0.677026	0.639188	133	15.1319
F1N870	Platelet-derived growth factor receptor alpha OS=Gallus gallus GN=PDGFRA PE=3 SV=2 - [F1N870_CHICK]	1	1	2	1	1.01528	1.31261	1.0327	0.975988	0.967097	1087	122.739
F1N876	Uncharacterized protein OS=Gallus gallus GN=SEPHS1 PE=4 SV=2 - [F1N876_CHICK]	5	6	12	1	1.11099	0.981782	0.953428	0.975367	1.11401	392	42.8947
F1N8A6	Uncharacterized protein OS=Gallus gallus GN=FAM177A1 PE=4 SV=1 - [F1N8A6_CHICK]	1	1	1	1	0.955587	1.18325	0.826676	0.918858	0.922385	213	23.9284
F1N8B1	High mobility group protein 20A OS=Gallus gallus GN=HMG20A PE=4 SV=1 - [F1N8B1_CHICK]	3	3	3	1	1.03867	1.36389	0.776742	0.925255	0.868338	348	40.0702
F1N8B2	Golgi apparatus protein 1 OS=Gallus gallus GN=GLG1 PE=4 SV=1 - [F1N8B2_CHICK]	4	4	5	1	1.09771	0.749445	1.00211	0.716055	0.764802	1034	119.035
F1N8D3	Uncharacterized protein OS=Gallus gallus GN=SLMAP PE=4 SV=2 - [F1N8D3_CHICK]	8	8	11	1	1.02331	1.23786	1.53867	1.67239	1.49291	809	92.5668
F1N8D4	Uncharacterized protein OS=Gallus gallus GN=FLNB PE=4 SV=2 - [F1N8D4_CHICK]	5	42	82	1	0.998036	0.869182	0.941402	0.903709	0.964038	2580	276.967
F1N8D9	Uncharacterized protein OS=Gallus gallus GN=RAC1 PE=4 SV=1 - [F1N8D9_CHICK]	2	2	6	1	1.04829	0.735676	0.794288	0.522546	0.717522	180	20.2356
F1N8E6	Uncharacterized protein OS=Gallus gallus GN=EMC8 PE=4 SV=2 - [F1N8E6_CHICK]	3	3	6	1	1.02463	1.19697	1.21926	1.36004	1.27349	205	23.0934
F1N8G9	Uncharacterized protein OS=Gallus gallus GN=EIF4G3 PE=4 SV=2 - [F1N8G9_CHICK]	10	15	19	1	1.00235	0.837164	0.890124	0.899804	0.928777	1600	176.138
F1N8H6	Heterochromatin protein 1-binding protein 3 OS=Gallus gallus GN=HP1BP3 PE=4 SV=1 - [F1N8H6_CHICK]	5	5	8	1	1.01909	0.969497	0.756553	0.942401	0.926908	559	61.8143
F1N8I0	Uncharacterized protein OS=Gallus gallus GN=APEH PE=4 SV=2 - [F1N8I0_CHICK]	1	1	1	1	1.05621	1.07979	1.10674	1.07923	1.14644	734	81.239
F1N8I3	Uncharacterized protein OS=Gallus gallus GN=PITPNA PE=4 SV=2 - [F1N8I3_CHICK]	2	2	2	1	0.988301	1.0734	0.872911	0.929127	0.942153	272	31.7639
F1N8J0	Uncharacterized protein OS=Gallus gallus GN=ACAA2 PE=3 SV=1 - [F1N8J0_CHICK]	10	10	24	1	1.11227	0.95118	1.51266	2.24253	2.78802	397	41.6277
F1N8J8	Uncharacterized protein OS=Gallus gallus GN=CRIP2 PE=4 SV=2 - [F1N8J8_CHICK]	2	2	12	1	0.968163	0.349386	1.53253	1.44362	1.36845	211	22.9322
F1N8K1	Uncharacterized protein OS=Gallus gallus GN=DNTTIP2 PE=4 SV=1 - [F1N8K1_CHICK]	2	2	2	1	0.977419	1.41155	0.893785	0.833273	0.794246	681	76.417
F1N8K3	Uncharacterized protein OS=Gallus gallus GN=ARFGAP1 PE=4 SV=1 - [F1N8K3_CHICK]	5	5	5	1	0.98166	1.25173	0.915101	1.01255	0.753275	419	46.38
F1N8M4	Dynamin-like 120 kDa protein, mitochondrial OS=Gallus gallus GN=OPA1 PE=3 SV=1 - [F1N8M4_CHICK]	3	3	3	1	0.917006	1.42644	0.913016	1.29216	1.45194	977	113.346
F1N8N7	Integrin beta OS=Gallus gallus GN=ITGB1 PE=3 SV=1 - [F1N8N7_CHICK]	9	9	15	1	1.03727	0.699838	0.939371	0.878088	0.961654	803	88.56
F1N8P1	Neuropilin-1 OS=Gallus gallus GN=NRP1 PE=4 SV=1 - [F1N8P1_CHICK]	2	2	2	1	1.10301	1.14966	1.16715	1.0464	1.16971	914	102.449
F1N8P6	Uncharacterized protein OS=Gallus gallus GN=SPPL2A PE=4 SV=1 - [F1N8P6_CHICK]	1	1	1	1	1.05571	2.25209	1.22934	1.11018	1.15912	516	56.8067
F1N8Q1	Superoxide dismutase [Cu-Zn] OS=Gallus gallus GN=SOD1 PE=3 SV=2 - [F1N8Q1_CHICK]	5	5	13	1	0.971218	0.921238	1.10018	0.934762	0.898462	154	15.6797
F1N8Q2	Microtubule-associated protein RP/EB family member 2 OS=Gallus gallus GN=MAPRE2 PE=4 SV=2 - [F1N8Q2_CHICK]	3	4	6	1	1.00036	0.707749	0.938678	0.724237	0.729852	297	33.6096
F1N8S7	Uncharacterized protein OS=Gallus gallus GN=MICALL1 PE=4 SV=2 - [F1N8S7_CHICK]	1	1	2	1	0.918638	0.177897	0.82084	0.529283	0.572632	953	103.848
F1N8T3	Uncharacterized protein OS=Gallus gallus GN=GOPC PE=4 SV=2 - [F1N8T3_CHICK]	3	3	6	1	0.918606	1.09142	0.874553	0.890193	0.841627	389	42.9884
F1N8U1	Uncharacterized protein OS=Gallus gallus GN=MRPS36 PE=4 SV=2 - [F1N8U1_CHICK]	3	3	6	1	1.04113	1.61435	1.85562	2.72758	2.62633	103	11.235
F1N8W3	Uncharacterized protein OS=Gallus gallus GN=POSTN PE=4 SV=2 - [F1N8W3_CHICK]	21	21	54	1	1.00289	0.653279	0.978095	0.701568	0.798873	857	96.0216
F1N8X7	Uncharacterized protein OS=Gallus gallus GN=SCRN1 PE=4 SV=2 - [F1N8X7_CHICK]	7	7	9	1	0.95371	0.663908	0.898981	0.743874	0.799038	414	46.0115
F1N8Y3	Uncharacterized protein OS=Gallus gallus GN=CBR1 PE=3 SV=1 - [F1N8Y3_CHICK]	7	7	20	1	1.054	0.636389	1.12136	1.08525	1.14067	276	30.3068
F1N8Y5	Uncharacterized protein OS=Gallus gallus GN=GORASP1 PE=4 SV=1 - [F1N8Y5_CHICK]	2	2	2	1	0.881584	0.832819	0.981154	1.06146	0.946159	426	45.3912
F1N8Z4	RuvB-like helicase OS=Gallus gallus GN=RUVBL1 PE=3 SV=1 - [F1N8Z4_CHICK]	12	12	29	1	1.05461	0.894331	0.971754	0.802142	0.820237	456	50.1483
F1N903	Uncharacterized protein OS=Gallus gallus GN=PSMD6 PE=4 SV=2 - [F1N903_CHICK]	5	5	5	1	1.01577	0.936725	1.14114	1.13366	1.40213	389	45.5485
F1N914	Pyrroline-5-carboxylate reductase OS=Gallus gallus GN=PYCR2 PE=3 SV=2 - [F1N914_CHICK]	3	3	5	1	1.22986	0.540025	0.721388	0.553679	0.639036	318	33.2395
F1N915	Uncharacterized protein OS=Gallus gallus GN=THOC7 PE=4 SV=2 - [F1N915_CHICK]	3	3	3	1	1.00183	1.13723	1.02308	1.0554	1.0943	204	23.9192
F1N954	Proteasome subunit alpha type OS=Gallus gallus GN=PSMA1 PE=3 SV=2 - [F1N954_CHICK]	9	9	24	1	1.03129	1.18402	1.00356	0.868319	0.84608	261	29.3038
F1N988	Clustered mitochondria protein homolog OS=Gallus gallus GN=CLUH PE=3 SV=2 - [F1N988_CHICK]	1	1	1	1	1.10143	0.861174	1.25953	2.12753	1.67868	1339	150.412
F1N998	Uncharacterized protein OS=Gallus gallus GN=FNBP1L PE=4 SV=2 - [F1N998_CHICK]	4	4	7	1	1.05091	1.26948	0.926555	0.868962	0.836833	605	70.1517
F1N9A3	Uncharacterized protein OS=Gallus gallus GN=ARL3 PE=3 SV=2 - [F1N9A3_CHICK]	6	6	10	1	1.06792	0.766961	0.678923	0.661348	0.560027	191	21.2302
F1N9A6	E3 ubiquitin-protein ligase BRE1A OS=Gallus gallus GN=RNF20 PE=4 SV=1 - [F1N9A6_CHICK]	3	3	3	1	1.0886	1.16245	0.915833	0.895337	0.962584	984	114.749
F1N9B7	Uncharacterized protein OS=Gallus gallus GN=RAD23B PE=4 SV=2 - [F1N9B7_CHICK]	7	7	14	1	0.948712	0.533309	1.02679	0.870239	0.842976	403	43.0916
F1N9D3	Uncharacterized protein OS=Gallus gallus PE=4 SV=1 - [F1N9D3_CHICK]	2	2	2	1	0.960534	1.30797	0.989316	1.39648	1.2772	62	6.8554
F1N9D8	Cathepsin B OS=Gallus gallus GN=CTSB PE=3 SV=2 - [F1N9D8_CHICK]	2	2	5	1	1.08096	0.216488	0.873557	0.461596	0.482024	340	37.5597
F1N9F2	Uncharacterized protein OS=Gallus gallus GN=NRBF2 PE=4 SV=2 - [F1N9F2_CHICK]	1	1	1	1	0.961894	1.13122	1.00411	0.96287	0.94191	298	33.7293
F1N9F8	Alcohol dehydrogenase [NADP(+)] OS=Gallus gallus GN=AKR1A1 PE=4 SV=1 - [F1N9F8_CHICK]	7	7	21	1	1.01547	0.954667	1.02897	0.904852	0.825561	327	37.069
F1N9H3	Protein disulfide-isomerase OS=Gallus gallus GN=P4HB PE=3 SV=2 - [F1N9H3_CHICK]	24	24	109	1	0.961023	0.608197	0.847311	0.571803	0.532301	501	55.7523
F1N9H4	Elongation factor 1-alpha OS=Gallus gallus GN=EEF1A2 PE=3 SV=2 - [F1N9H4_CHICK]	4	10	53	1	1.15668	1.11763	1.0054	0.930265	1.02752	463	50.4663
F1N9H8	Protein PRRC1 OS=Gallus gallus GN=PRRC1 PE=4 SV=2 - [F1N9H8_CHICK]	3	3	6	1	0.975175	0.583309	0.926931	1.0487	0.869912	442	45.9285
F1N9I0	Voltage-dependent L-type calcium channel subunit alpha-1S OS=Gallus gallus GN=CACNA1S PE=3 SV=2 - [F1N9I0_CHICK]	1	1	1	1	1.07552	1.16219	1.34355	2.20051	1.86105	1836	208.315
F1N9I5	ELAV-like protein OS=Gallus gallus GN=ELAVL1 PE=3 SV=1 - [F1N9I5_CHICK]	9	9	19	1	0.982755	1.25534	1.01468	0.882422	0.912846	326	36.0801
F1N9I9	Uncharacterized protein OS=Gallus gallus GN=ATPAF1 PE=4 SV=1 - [F1N9I9_CHICK]	1	1	2	1	1.02629	1.58358	1.10932	1.43132	1.57057	319	35.9001
F1N9J1	Uncharacterized protein OS=Gallus gallus GN=GYG1 PE=4 SV=1 - [F1N9J1_CHICK]	4	4	9	1	0.943987	0.830121	1.61983	2.43633	2.22182	332	37.1773
F1N9J4	60S ribosomal protein L22 OS=Gallus gallus GN=RPL22 PE=4 SV=1 - [F1N9J4_CHICK]	2	2	4	1	0.844614	0.781946	0.919346	0.709965	0.668634	127	14.6457
F1N9J7	Uncharacterized protein OS=Gallus gallus GN=LOC425049 PE=3 SV=1 - [F1N9J7_CHICK]	1	13	152	1	1.05475	1.06464	0.808766	0.830907	0.768264	450	50.0277
F1N9N4	Stathmin-3 OS=Gallus gallus GN=NPC2 PE=4 SV=1 - [F1N9N4_CHICK]	1	1	1	1	1.04911	1.55892	1.08694	1.24485	1.32461	148	16.1953
F1N9P7	Uncharacterized protein OS=Gallus gallus GN=CPPED1 PE=4 SV=2 - [F1N9P7_CHICK]	1	1	3	1	0.935304	1.81682	1.24883	1.53161	1.42549	315	35.8719
F1N9P9	KRR1 small subunit processome component OS=Gallus gallus GN=KRR1 PE=3 SV=2 - [F1N9P9_CHICK]	1	1	1	1	1.01938	1.79221	0.951269	1.07683	0.919626	376	43.1348
F1N9Q2	Lactoylglutathione lyase OS=Gallus gallus GN=GLO1 PE=3 SV=2 - [F1N9Q2_CHICK]	10	10	23	1	0.955271	0.823961	1.10116	1.04775	1.02719	185	21.0825
F1N9Q6	Uncharacterized protein OS=Gallus gallus GN=MGMT PE=4 SV=2 - [F1N9Q6_CHICK]	1	1	1	1	1.01383	1.29973	1.0917	1.33985	1.43973	258	28.0804
F1N9R1	Uncharacterized protein OS=Gallus gallus GN=CTNNA3 PE=4 SV=2 - [F1N9R1_CHICK]	1	1	1	1	0.975893	0.889539	1.20936	0.802735	0.792465	895	99.9871
F1N9R2	Uncharacterized protein OS=Gallus gallus GN=RCN2 PE=4 SV=2 - [F1N9R2_CHICK]	10	10	24	1	0.954177	0.787231	1.06532	0.771826	0.705548	303	35.6893
F1N9R8	Uncharacterized protein OS=Gallus gallus GN=NUCKS1 PE=4 SV=2 - [F1N9R8_CHICK]	3	3	7	1	0.909116	0.546276	1.342	0.791126	0.751598	287	32.0353
F1N9S2	Uncharacterized protein OS=Gallus gallus GN=GSTZ1 PE=3 SV=2 - [F1N9S2_CHICK]	1	1	1	1	1.00192	0.583973	0.857937	0.844197	0.898118	225	24.993
F1N9S3	Uncharacterized protein OS=Gallus gallus GN=FAM98A PE=4 SV=1 - [F1N9S3_CHICK]	2	2	2	1	1.05313	1.45678	1.17351	1.48678	1.55814	551	58.6007
F1N9S7	Annexin OS=Gallus gallus GN=ANXA1 PE=3 SV=1 - [F1N9S7_CHICK]	7	8	13	1	1.02171	0.803774	1.50695	1.13791	1.19827	342	38.5319
F1N9T0	Hydroxymethylglutaryl-CoA synthase, cytoplasmic OS=Gallus gallus GN=HMGCS1 PE=4 SV=1 - [F1N9T0_CHICK]	1	1	2	1	1.05529	1.15321	0.820362	0.903265	0.973263	522	57.6316
F1N9U8	Uncharacterized protein OS=Gallus gallus GN=ETFA PE=4 SV=2 - [F1N9U8_CHICK]	9	9	32	1	1.09984	0.787887	1.34561	2.18658	2.58772	345	36.5573
F1N9W3	Uncharacterized protein OS=Gallus gallus GN=PET112 PE=3 SV=2 - [F1N9W3_CHICK]	1	1	1	1	1.01026	1.66207	1.18078	1.29704	1.38589	509	56.1799
F1N9W9	Uncharacterized protein OS=Gallus gallus GN=RPS11 PE=3 SV=2 - [F1N9W9_CHICK]	5	5	7	1	1.14853	0.47585	0.49925	0.472516	0.532095	157	18.1979
F1N9Y0	Tubulin gamma chain OS=Gallus gallus GN=TUBG1 PE=3 SV=2 - [F1N9Y0_CHICK]	3	3	4	1	0.989773	1.01396	0.833943	0.93793	0.998883	427	48.3083
F1N9Z5	Uncharacterized protein OS=Gallus gallus GN=NR3C1 PE=3 SV=1 - [F1N9Z5_CHICK]	3	3	7	1	0.859064	1.11718	0.94856	0.749027	0.659812	772	83.9409
F1N9Z7	Succinyl-CoA:3-ketoacid-coenzyme A transferase OS=Gallus gallus GN=OXCT1 PE=3 SV=2 - [F1N9Z7_CHICK]	15	15	51	1	1.14452	0.951458	1.11348	1.27228	1.60659	517	56.1382
F1N9Z8	Uncharacterized protein OS=Gallus gallus GN=HDDC2 PE=4 SV=2 - [F1N9Z8_CHICK]	2	2	2	1	0.876948	2.42223	1.37326	1.08871	1.03107	199	22.7735
F1NA01	Uncharacterized protein OS=Gallus gallus GN=ANKRD40 PE=4 SV=1 - [F1NA01_CHICK]	2	2	2	1	0.807869	1.02546	0.846594	0.86032	0.764735	351	38.0564
F1NA05	Uncharacterized protein OS=Gallus gallus GN=RANBP2 PE=4 SV=2 - [F1NA05_CHICK]	17	17	18	1	1.01262	0.966551	0.975278	0.944527	0.92162	3009	334.264
F1NA16	Uncharacterized protein OS=Gallus gallus GN=SREK1 PE=4 SV=2 - [F1NA16_CHICK]	2	2	2	1	0.960026	0.983396	1.09702	1.06008	1.00843	671	77.1369
F1NA37	Uncharacterized protein OS=Gallus gallus PE=4 SV=2 - [F1NA37_CHICK]	1	1	1	1	0.895937	0.309234	0.84083	0.718666	0.550163	438	48.5869
F1NA43	Uncharacterized protein OS=Gallus gallus PE=4 SV=2 - [F1NA43_CHICK]	1	1	1	1	0.955627	0.808138	1.61702	1.02965	1.0388	1577	173.937
F1NA45	Uncharacterized protein OS=Gallus gallus GN=C5H14ORF166 PE=4 SV=1 - [F1NA45_CHICK]	1	6	14	1	0.931356	0.481832	1.00345	0.971191	0.929292	239	27.4051
F1NA55	Eukaryotic translation initiation factor 2A OS=Gallus gallus GN=EIF2A PE=4 SV=2 - [F1NA55_CHICK]	3	3	5	1	1.00986	1.31668	0.995054	1.20626	1.43492	569	62.7298
F1NA58	Uncharacterized protein OS=Gallus gallus PE=3 SV=2 - [F1NA58_CHICK]	6	6	7	1	1.00603	1.20139	0.999883	1.16384	1.02588	487	51.4764
F1NA76	Uncharacterized protein OS=Gallus gallus GN=TMED10 PE=3 SV=1 - [F1NA76_CHICK]	4	4	6	1	1.13906	0.55465	1.05733	0.855885	1.16495	219	24.7869
F1NA83	Uncharacterized protein OS=Gallus gallus GN=CZH5ORF44 PE=4 SV=1 - [F1NA83_CHICK]	1	1	1	1	0.942062	1.05831	0.955683	1.1558	1.11665	206	23.381
F1NA88	Uncharacterized protein OS=Gallus gallus GN=NRIP3 PE=4 SV=2 - [F1NA88_CHICK]	1	1	1	1	0.929956	0.529517	0.395508	0.55149	0.52805	247	27.2563
F1NA97	Uncharacterized protein OS=Gallus gallus GN=PUF60 PE=4 SV=1 - [F1NA97_CHICK]	1	9	19	1	1.00437	0.785893	0.865096	0.769912	0.730844	366	38.898
F1NAB5	Uncharacterized protein OS=Gallus gallus GN=RBP5 PE=3 SV=2 - [F1NAB5_CHICK]	2	2	4	1	1.01766	0.967266	1.14917	0.976077	1.16192	135	15.878
F1NAB9	Uncharacterized protein OS=Gallus gallus GN=COL20A1 PE=4 SV=1 - [F1NAB9_CHICK]	4	5	6	1	0.996652	1.5654	1.43606	1.15834	1.02061	1472	156.895
F1NAC8	Uncharacterized protein OS=Gallus gallus GN=SNRPA1 PE=4 SV=1 - [F1NAC8_CHICK]	7	7	12	1	1.02379	0.786582	0.7794	0.772842	0.674227	255	28.3972
F1NAD3	Creatine kinase S-type, mitochondrial OS=Gallus gallus GN=CKMT2 PE=3 SV=1 - [F1NAD3_CHICK]	11	11	37	1	0.981106	2.23906	1.51257	4.90286	4.6399	419	47.0682
F1NAD7	Uncharacterized protein OS=Gallus gallus GN=CZH9ORF80 PE=4 SV=1 - [F1NAD7_CHICK]	1	2	2	1	1.04052	0.483294	1.01422	0.930337	1.15224	104	11.3999
F1NAF3	Uncharacterized protein OS=Gallus gallus GN=NDUFS8 PE=3 SV=2 - [F1NAF3_CHICK]	2	2	8	1	1.08826	1.08768	1.18147	2.07902	2.24871	209	23.8088
F1NAF5	Biliverdin reductase A OS=Gallus gallus GN=BLVRA PE=3 SV=2 - [F1NAF5_CHICK]	1	1	1	1	1.00768	1.62083	1.37154	1.69146	1.82645	296	33.3381
F1NAG9	Uncharacterized protein OS=Gallus gallus GN=NEK9 PE=4 SV=2 - [F1NAG9_CHICK]	5	5	5	1	1.05107	1.09191	1.11779	1.14449	1.23002	1086	118.6
F1NAK4	Uncharacterized protein OS=Gallus gallus GN=GCN1L1 PE=4 SV=2 - [F1NAK4_CHICK]	1	1	1	1	1.15081	1.50171	1.68023	1.22345	1.38078	2673	293.592
F1NAM2	Lamin-B1 OS=Gallus gallus GN=LMNB1 PE=3 SV=2 - [F1NAM2_CHICK]	21	24	73	1	1.06025	0.71106	0.901351	0.823762	0.840331	650	73.5935
F1NAM5	Uncharacterized protein OS=Gallus gallus GN=SASH1 PE=4 SV=2 - [F1NAM5_CHICK]	2	2	3	1	0.934463	0.849571	1.02203	0.915191	0.897401	1335	146.5
F1NAM7	Uncharacterized protein OS=Gallus gallus GN=BDH2 PE=4 SV=2 - [F1NAM7_CHICK]	2	2	3	1	0.916584	1.13089	0.975139	1.1886	1.19693	245	26.8469
F1NAQ6	Kinesin-like protein OS=Gallus gallus GN=KIF2B PE=3 SV=2 - [F1NAQ6_CHICK]	1	1	1	1	1.12132	0.785976	0.688327	0.561861	0.521245	640	72.4423
F1NAQ9	Uncharacterized protein OS=Gallus gallus GN=SUGP1 PE=4 SV=2 - [F1NAQ9_CHICK]	1	1	1	1	0.892061	1.15296	0.947111	0.967635	0.909913	646	73.2037
F1NAR5	Uncharacterized protein OS=Gallus gallus GN=SERPINF2 PE=3 SV=2 - [F1NAR5_CHICK]	2	2	2	1	0.930188	0.857777	0.846793	0.882028	0.816612	461	51.4713
F1NAS0	Uncharacterized protein OS=Gallus gallus GN=SUGT1 PE=4 SV=2 - [F1NAS0_CHICK]	12	12	26	1	0.943187	0.808111	0.992068	0.927721	0.910666	327	37.2058
F1NAU1	Uncharacterized protein OS=Gallus gallus GN=GPC4 PE=3 SV=2 - [F1NAU1_CHICK]	1	1	2	1	1.09373	1.00853	0.763286	0.69437	0.716106	510	57.5371
F1NAU3	Uncharacterized protein OS=Gallus gallus GN=C5H11ORF58 PE=4 SV=1 - [F1NAU3_CHICK]	2	2	4	1	0.96563	1.13917	1.22412	1.61467	1.33536	172	19.0017
F1NAW2	Uncharacterized protein OS=Gallus gallus GN=CD2AP PE=4 SV=2 - [F1NAW2_CHICK]	1	1	1	1	0.8716	1.55019	1.04877	1.28311	1.26907	610	67.7382
F1NAX3	Glycerol-3-phosphate phosphatase OS=Gallus gallus GN=PGP PE=4 SV=2 - [F1NAX3_CHICK]	1	1	1	1	0.838055	0.893873	0.67344	0.86012	0.783229	186	19.774
F1NB05	Uncharacterized protein OS=Gallus gallus GN=PEX14 PE=4 SV=2 - [F1NB05_CHICK]	1	1	1	1	1.01849	1.12235	0.791804	0.952445	0.938221	378	41.6208
F1NB10	Uncharacterized protein OS=Gallus gallus GN=GPS1 PE=4 SV=1 - [F1NB10_CHICK]	3	3	4	1	1.04071	0.79043	1.06623	1.05378	1.16372	487	55.215
F1NB20	DNA helicase OS=Gallus gallus GN=MCM2 PE=3 SV=1 - [F1NB20_CHICK]	11	11	12	1	1.02724	0.992417	0.831575	0.743582	0.741889	888	100.235
F1NB21	Uncharacterized protein OS=Gallus gallus GN=Gga.6613 PE=4 SV=2 - [F1NB21_CHICK]	1	1	1	1	0.983729	0.968056	1.08453	1.02015	1.06242	215	23.1151
F1NB26	Uncharacterized protein OS=Gallus gallus GN=C14ORF4 PE=4 SV=2 - [F1NB26_CHICK]	8	8	11	1	1.03646	1.1759	0.857705	0.84587	0.801829	648	67.7335
F1NB51	Zinc finger E-box-binding homeobox 1 OS=Gallus gallus GN=ZEB1 PE=4 SV=1 - [F1NB51_CHICK]	5	5	7	1	0.862599	0.94627	0.912113	0.849955	0.906852	1114	123.091
F1NB52	Coatomer subunit gamma OS=Gallus gallus GN=COPG1 PE=3 SV=1 - [F1NB52_CHICK]	9	10	13	1	1.05561	1.04868	0.990952	0.85139	1.03746	874	97.5495
F1NB62	Uncharacterized protein OS=Gallus gallus PE=4 SV=2 - [F1NB62_CHICK]	1	1	1	1	1.05372	0.922221	0.874363	0.686611	0.755892	374	42.0642
F1NB64	Uncharacterized protein OS=Gallus gallus GN=ACAA1 PE=3 SV=2 - [F1NB64_CHICK]	2	2	3	1	0.995786	0.893491	0.999174	1.08883	1.13603	432	44.5792
F1NB67	Uncharacterized protein OS=Gallus gallus PE=4 SV=2 - [F1NB67_CHICK]	4	4	5	1	1.04357	0.790554	1.06001	1.03583	0.862331	509	56.1349
F1NB68	Paxillin OS=Gallus gallus GN=PXN PE=4 SV=2 - [F1NB68_CHICK]	6	6	16	1	1.06672	1.10506	1.05145	0.928249	0.906009	555	60.7612
F1NB74	Phosphorylated adapter RNA export protein OS=Gallus gallus GN=PHAX PE=4 SV=1 - [F1NB74_CHICK]	1	1	1	1	0.918316	1.42767	0.994415	0.722187	0.723116	399	45.3947
F1NB83	Uncharacterized protein OS=Gallus gallus GN=TPP1 PE=4 SV=2 - [F1NB83_CHICK]	1	1	1	1	1.04995	1.78428	1.1261	1.08457	1.09113	270	29.971
F1NB93	Peroxisomal targeting signal 1 receptor OS=Gallus gallus GN=PEX5 PE=4 SV=2 - [F1NB93_CHICK]	2	2	2	1	0.888878	1.15553	0.846113	0.84805	0.851434	593	66.4784
F1NB97	Uncharacterized protein OS=Gallus gallus GN=Gga.50675 PE=4 SV=2 - [F1NB97_CHICK]	2	2	2	1	1.05752	1.03082	1.10863	1.01799	0.984969	838	92.3125
F1NBA0	Syntaxin-binding protein 1 OS=Gallus gallus GN=STXBP1 PE=3 SV=2 - [F1NBA0_CHICK]	3	3	4	1	1.1452	1.0691	1.22458	1.08607	1.13478	591	67.3763
F1NBA1	Uncharacterized protein OS=Gallus gallus GN=GATC PE=3 SV=2 - [F1NBA1_CHICK]	2	2	4	1	1.03016	1.63016	1.03747	1.43842	1.34765	151	16.7326
F1NBA8	Uncharacterized protein OS=Gallus gallus GN=IPO7 PE=4 SV=2 - [F1NBA8_CHICK]	5	5	9	1	1.04581	1.35886	0.912338	0.930627	1.08115	1010	116.22
F1NBB0	2-methoxy-6-polyprenyl-1,4-benzoquinol methylase, mitochondrial OS=Gallus gallus GN=COQ5 PE=3 SV=1 - [F1NBB0_CHICK]	1	1	1	1	0.955097	0.889744	1.11736	1.93446	1.77036	311	35.091
F1NBD0	Uncharacterized protein OS=Gallus gallus GN=ERLIN2 PE=4 SV=2 - [F1NBD0_CHICK]	3	6	10	1	0.981113	1.01383	0.847156	1.04936	1.13988	342	38.1927
F1NBD1	Uncharacterized protein OS=Gallus gallus GN=NARS PE=3 SV=2 - [F1NBD1_CHICK]	4	4	11	1	1.03365	0.919718	1.11559	0.975585	1.18328	559	64.0742
F1NBD7	Cyclin-dependent kinase 1 OS=Gallus gallus GN=CDK1 PE=3 SV=1 - [F1NBD7_CHICK]	2	2	2	1	1.04136	0.594975	0.736096	0.572964	0.525564	303	34.7093
F1NBE3	Uncharacterized protein OS=Gallus gallus GN=GCAT PE=3 SV=2 - [F1NBE3_CHICK]	3	3	3	1	1.04569	0.875624	0.882644	0.94176	1.05649	419	45.1692
F1NBE4	Uncharacterized protein OS=Gallus gallus GN=ARHGEF26 PE=4 SV=2 - [F1NBE4_CHICK]	1	1	2	1	1.05822	0.180236	1.15	0.808748	0.827933	655	74.3812
F1NBF8	Uncharacterized protein OS=Gallus gallus GN=RMDN1 PE=4 SV=2 - [F1NBF8_CHICK]	5	5	11	1	0.948634	1.70401	1.35118	1.73663	1.55097	306	34.436
F1NBG2	Uncharacterized protein OS=Gallus gallus GN=EMILIN2 PE=4 SV=2 - [F1NBG2_CHICK]	5	5	5	1	0.993241	0.666497	0.898167	1.05003	0.879961	1055	118.051
F1NBJ7	Uncharacterized protein OS=Gallus gallus GN=SARDH PE=3 SV=2 - [F1NBJ7_CHICK]	13	13	27	1	1.02962	1.11649	1.17839	1.16358	1.19049	913	101.006
F1NBK8	Uncharacterized protein OS=Gallus gallus GN=DCXR PE=4 SV=2 - [F1NBK8_CHICK]	2	2	2	1	0.983973	1.7592	1.32368	1.22076	1.2691	195	20.9307
F1NBL6	Uncharacterized protein OS=Gallus gallus GN=XPO5 PE=3 SV=2 - [F1NBL6_CHICK]	1	1	1	1	1.12587	1.22323	0.913655	0.668964	0.767446	1215	137.6
F1NBN0	Uncharacterized protein OS=Gallus gallus PE=4 SV=2 - [F1NBN0_CHICK]	8	8	11	1	0.956772	0.864153	0.865435	0.877311	0.888013	482	53.2881
F1NBP0	Uncharacterized protein OS=Gallus gallus GN=THBS4 PE=4 SV=1 - [F1NBP0_CHICK]	1	3	6	1	1.05491	0.858512	0.853181	0.587099	0.57094	953	104.69
F1NBP2	V-type proton ATPase catalytic subunit A OS=Gallus gallus GN=ATP6V1A PE=3 SV=1 - [F1NBP2_CHICK]	9	9	16	1	1.0489	0.602254	0.768094	0.884831	0.901435	611	68.2559
F1NBQ1	Uncharacterized protein OS=Gallus gallus GN=LARP1B PE=4 SV=2 - [F1NBQ1_CHICK]	1	1	1	1	0.960557	1.3301	0.982427	0.836993	0.826878	1032	117.764
F1NBR7	Uncharacterized protein OS=Gallus gallus GN=COQ6 PE=3 SV=1 - [F1NBR7_CHICK]	1	1	1	1	0.974743	0.584108	1.01343	1.91849	1.36357	470	50.8098
F1NBS9	Uncharacterized protein OS=Gallus gallus GN=VAT1 PE=4 SV=2 - [F1NBS9_CHICK]	10	10	19	1	1.03808	0.987477	0.94925	1.00244	0.99249	382	41.6511
F1NBT2	Uncharacterized protein OS=Gallus gallus GN=ERI3 PE=4 SV=2 - [F1NBT2_CHICK]	2	2	4	1	0.881534	0.922786	0.836336	0.939798	1.03161	266	29.7602
F1NBV0	Peroxiredoxin-6 OS=Gallus gallus GN=PRDX6 PE=4 SV=1 - [F1NBV0_CHICK]	14	14	47	1	0.976886	0.767338	1.34021	1.33457	1.295	224	25.06
F1NBV2	Uncharacterized protein OS=Gallus gallus PE=4 SV=2 - [F1NBV2_CHICK]	3	3	4	1	1.02422	0.678657	0.930602	0.783985	0.737959	516	53.0777
F1NBV3	Uncharacterized protein OS=Gallus gallus GN=L2HGDH PE=4 SV=2 - [F1NBV3_CHICK]	1	1	1	1	1.01324	1.83544	1.13301	1.54521	1.64598	442	48.5789
F1NBV9	Uncharacterized protein OS=Gallus gallus GN=SPAG9 PE=4 SV=2 - [F1NBV9_CHICK]	11	11	11	1	1.01108	1.84541	1.13306	1.07934	1.05392	1347	148.484
F1NBX1	Regucalcin OS=Gallus gallus GN=RGN PE=4 SV=1 - [F1NBX1_CHICK]	1	1	1	1	1.08445	1.67772	1.19589	1.45308	1.4659	299	33.1945
F1NBX4	Uncharacterized protein OS=Gallus gallus GN=RPL27A PE=3 SV=2 - [F1NBX4_CHICK]	2	2	8	1	1.15702	5.25136	1.04236	1.14926	0.966296	148	16.7981
F1NBX5	Uncharacterized protein OS=Gallus gallus GN=KIAA1462 PE=4 SV=2 - [F1NBX5_CHICK]	1	1	1	1	0.982336	1.21991	1.16048	1.19673	1.27083	1325	145.119
F1NBY1	TAR DNA-binding protein 43 OS=Gallus gallus GN=TARDBP PE=4 SV=1 - [F1NBY1_CHICK]	5	5	5	1	0.977664	0.532941	0.9052	0.829887	0.804678	414	44.5313
F1NBY5	Uncharacterized protein OS=Gallus gallus GN=TBC1D15 PE=4 SV=1 - [F1NBY5_CHICK]	3	3	3	1	0.970213	1.22677	0.901776	0.899376	0.876576	667	76.9758
F1NBZ7	Serine/threonine-protein phosphatase OS=Gallus gallus GN=PPP3CA PE=3 SV=2 - [F1NBZ7_CHICK]	4	7	8	1	1.02424	1.252	1.21613	1.33465	1.64369	540	60.5552
F1NC02	Proteasome subunit alpha type OS=Gallus gallus GN=PSMA4 PE=3 SV=2 - [F1NC02_CHICK]	6	6	11	1	1.0283	0.911954	0.88936	0.961336	0.965879	261	29.4792
F1NC26	Uncharacterized protein OS=Gallus gallus GN=HSPA4L PE=3 SV=1 - [F1NC26_CHICK]	15	15	21	1	1.03331	0.723711	0.90687	0.857616	0.820057	843	94.6914
F1NC27	Uncharacterized protein OS=Gallus gallus GN=RAB21 PE=4 SV=1 - [F1NC27_CHICK]	1	1	1	1	0.983482	1.4478	0.942985	1.27942	1.19432	228	24.7185
F1NC29	Troponin T, cardiac muscle isoforms OS=Gallus gallus GN=TNNT2 PE=4 SV=2 - [F1NC29_CHICK]	3	4	6	1	0.907002	0.229628	0.797049	0.419206	0.426732	218	26.2739
F1NC33	Heat shock cognate protein HSP 90-beta OS=Gallus gallus GN=HSP90AB1 PE=3 SV=1 - [F1NC33_CHICK]	14	24	81	1	1.02894	0.758992	0.798369	0.590237	0.626564	725	83.4353
F1NC38	Uncharacterized protein OS=Gallus gallus GN=ACADL PE=3 SV=1 - [F1NC38_CHICK]	11	11	41	1	1.07734	1.35047	1.34144	2.33796	2.99035	431	47.8433
F1NC49	Uncharacterized protein OS=Gallus gallus GN=AARSD1 PE=4 SV=2 - [F1NC49_CHICK]	4	4	5	1	0.96493	0.864584	1.09861	1.18878	1.16144	534	60.1949
F1NC58	Uncharacterized protein OS=Gallus gallus GN=LOC771207 PE=4 SV=2 - [F1NC58_CHICK]	1	1	1	1	1.04876	1.05461	0.791728	0.768766	0.912675	308	32.4944
F1NC68	Uncharacterized protein OS=Gallus gallus GN=ABLIM2 PE=4 SV=2 - [F1NC68_CHICK]	3	3	3	1	0.904489	2.6649	2.41909	2.97606	3.06523	748	82.9683
F1NC78	Uncharacterized protein OS=Gallus gallus GN=MPHOSPH10 PE=4 SV=1 - [F1NC78_CHICK]	2	2	2	1	0.941185	0.89979	1.08162	1.03432	1.24335	670	76.9939
F1NCA2	Glycerol-3-phosphate dehydrogenase OS=Gallus gallus GN=GPD2 PE=3 SV=2 - [F1NCA2_CHICK]	10	10	15	1	0.969385	1.0524	1.63758	1.68376	1.92176	727	80.7009
F1NCA4	RNA binding protein fox-1 homolog OS=Gallus gallus GN=RBFOX2 PE=4 SV=2 - [F1NCA4_CHICK]	3	3	5	1	0.965365	0.9585	0.917148	0.78626	0.784745	377	40.0268
F1NCB1	Uncharacterized protein OS=Gallus gallus PE=4 SV=2 - [F1NCB1_CHICK]	4	5	9	1	1.00638	1.10681	1.44507	1.51901	1.5958	415	46.3253
F1NCB3	Uncharacterized protein OS=Gallus gallus GN=JPH1 PE=4 SV=2 - [F1NCB3_CHICK]	5	5	7	1	1.03887	1.40659	1.45279	2.47201	2.48662	721	79.0793
F1NCC9	Uncharacterized protein OS=Gallus gallus GN=SMARCE1 PE=4 SV=1 - [F1NCC9_CHICK]	2	2	4	1	1.0243	1.71973	0.929346	0.891363	1.00116	412	46.7125
F1NCD7	Uncharacterized protein OS=Gallus gallus GN=PIN4 PE=4 SV=2 - [F1NCD7_CHICK]	1	1	2	1	0.915988	1.23056	1.10348	0.940304	0.996506	125	13.1737
F1NCE1	Uncharacterized protein OS=Gallus gallus GN=EIF3D PE=3 SV=2 - [F1NCE1_CHICK]	2	2	4	1	1.01388	0.900137	0.905941	0.953635	1.02071	295	34.6824
F1NCE5	Uncharacterized protein OS=Gallus gallus GN=MMAB PE=4 SV=2 - [F1NCE5_CHICK]	1	1	1	1	1.04802	1.02864	1.10399	1.44943	1.58974	232	25.0579
F1NCF1	Uncharacterized protein OS=Gallus gallus GN=STAU2 PE=4 SV=2 - [F1NCF1_CHICK]	12	13	20	1	0.963233	0.975984	1.05618	1.10231	0.95927	680	73.9408
F1NCG5	Uncharacterized protein OS=Gallus gallus GN=Gga.55418 PE=4 SV=2 - [F1NCG5_CHICK]	6	8	10	1	0.969241	0.773841	1.40299	1.22325	1.20533	613	69.8894
F1NCI1	AP complex subunit beta OS=Gallus gallus GN=AP1B1 PE=3 SV=2 - [F1NCI1_CHICK]	6	9	15	1	1.03431	0.76696	0.794452	0.704262	0.786854	955	104.738
F1NCI5	Uncharacterized protein OS=Gallus gallus GN=HNRNPA0 PE=4 SV=1 - [F1NCI5_CHICK]	5	6	20	1	1.00184	0.578033	0.807576	0.657564	0.61888	328	32.966
F1NCJ8	Uncharacterized protein OS=Gallus gallus GN=AS3MT PE=4 SV=2 - [F1NCJ8_CHICK]	1	1	1	1	0.932668	1.58024	1.09668	1.09876	1.17348	382	41.8527
F1NCK1	Uncharacterized protein OS=Gallus gallus GN=TRPM1 PE=4 SV=2 - [F1NCK1_CHICK]	1	2	2	1	0.929333	4.57574	1.86796	3.23067	2.71607	1510	171.956
F1NCK8	Glycophorin C OS=Gallus gallus GN=GYPC PE=2 SV=2 - [F1NCK8_CHICK]	1	1	2	1	1.13537	0.732414	1.484	1.67313	1.86457	93	10.065
F1NCL7	Uncharacterized protein OS=Gallus gallus GN=TACC3 PE=4 SV=1 - [F1NCL7_CHICK]	4	4	4	1	0.934413	0.80669	0.786614	0.752512	0.853279	890	99.451
F1NCM4	THO complex subunit 5 homolog OS=Gallus gallus GN=THOC5 PE=4 SV=2 - [F1NCM4_CHICK]	1	1	1	1	1.17569	0.895903	0.970166	1.25177	1.04171	682	78.5631
F1NCM5	Uncharacterized protein OS=Gallus gallus GN=PTGR1 PE=4 SV=1 - [F1NCM5_CHICK]	3	3	4	1	0.958813	1.31751	0.950299	0.846645	0.927434	329	35.9145
F1NCM6	Uncharacterized protein OS=Gallus gallus GN=NELFA PE=4 SV=1 - [F1NCM6_CHICK]	1	1	1	1	0.956914	0.690297	0.955099	0.75227	0.835236	539	58.7475
F1NCN0	Transcription factor AP-1 OS=Gallus gallus GN=JUN PE=3 SV=1 - [F1NCN0_CHICK]	1	1	1	1	1.02437	1.81899	1.1559	1.36429	1.44686	314	34.3623
F1NCR3	Cytosolic purine 5'-nucleotidase OS=Gallus gallus GN=NT5C2 PE=4 SV=1 - [F1NCR3_CHICK]	1	1	1	1	1.13183	0.592417	1.02694	0.792577	1.00716	569	65.8825
F1NCR4	Uncharacterized protein OS=Gallus gallus GN=USP25 PE=3 SV=2 - [F1NCR4_CHICK]	1	2	2	1	1.00303	0.65692	1.02674	0.967378	0.938802	1135	130.206
F1NCS2	Uncharacterized protein OS=Gallus gallus GN=EWSR1 PE=4 SV=2 - [F1NCS2_CHICK]	4	4	12	1	0.934471	0.640169	0.843944	0.5859	0.582279	687	71.7431
F1NCS6	Uncharacterized protein OS=Gallus gallus GN=MTHFD1L PE=3 SV=2 - [F1NCS6_CHICK]	7	7	10	1	1.03784	0.798733	0.9754	1.05296	1.25905	934	100.937
F1NCU5	Uncharacterized protein OS=Gallus gallus GN=KIAA0368 PE=4 SV=2 - [F1NCU5_CHICK]	2	2	2	1	1.07373	1.29544	1.19198	1.28879	1.26564	1844	203.922
F1NCU9	Serum paraoxonase/arylesterase 2 OS=Gallus gallus GN=PON2 PE=4 SV=2 - [F1NCU9_CHICK]	2	2	3	1	1.04229	1.83845	1.21467	1.35048	1.48899	354	39.31
F1NCV7	Uncharacterized protein OS=Gallus gallus GN=MTAP PE=3 SV=2 - [F1NCV7_CHICK]	3	3	6	1	1.0442	0.739198	0.812423	0.963464	1.04286	280	30.8286
F1NCV8	Uncharacterized protein OS=Gallus gallus PE=4 SV=1 - [F1NCV8_CHICK]	1	1	1	1	0.97055	1.457	1.02843	1.29872	1.00075	483	54.8031
F1NCX2	Uncharacterized protein OS=Gallus gallus GN=UBFD1 PE=4 SV=2 - [F1NCX2_CHICK]	5	5	7	1	0.998817	0.826581	0.856329	0.736849	0.80929	295	32.2144
F1NCY7	Uncharacterized protein OS=Gallus gallus GN=MAPKAPK2 PE=4 SV=2 - [F1NCY7_CHICK]	1	1	2	1	0.822237	1.37542	1.06088	1.22997	1.20493	309	35.7059
F1NCZ2	Uncharacterized protein OS=Gallus gallus GN=GDI2 PE=4 SV=2 - [F1NCZ2_CHICK]	15	15	63	1	1.0647	0.697257	0.798909	0.720988	0.727698	448	50.6816
F1NCZ4	Uncharacterized protein OS=Gallus gallus GN=MRPS18C PE=3 SV=2 - [F1NCZ4_CHICK]	1	1	1	1	1.05813	2.55354	1.02372	1.39798	1.16513	94	10.8716
F1ND01	Uncharacterized protein OS=Gallus gallus PE=4 SV=2 - [F1ND01_CHICK]	1	1	1	1	0.917694	1.10652	0.849861	0.866639	0.732898	120	13.2463
F1ND15	Uncharacterized protein OS=Gallus gallus GN=DNAJC8 PE=4 SV=2 - [F1ND15_CHICK]	5	5	9	1	0.966625	0.429515	0.836724	0.605707	0.54659	253	29.7915
F1ND22	Uncharacterized protein OS=Gallus gallus GN=NEFH PE=3 SV=2 - [F1ND22_CHICK]	1	2	34	1	0.942485	0.882764	1.04688	0.685138	0.641536	947	102.89
F1ND23	Uncharacterized protein OS=Gallus gallus GN=NDUFS3 PE=3 SV=2 - [F1ND23_CHICK]	5	5	13	1	1.00189	1.13045	1.1934	1.87421	2.117	257	29.1711
F1ND51	Uncharacterized protein OS=Gallus gallus GN=SPTBN1 PE=4 SV=2 - [F1ND51_CHICK]	70	71	125	1	0.975616	0.823827	1.01355	0.882252	0.910263	2349	272.218
F1ND64	Uncharacterized protein OS=Gallus gallus GN=HTRA1 PE=4 SV=2 - [F1ND64_CHICK]	1	1	1	1	0.85754	0.664142	0.868161	0.81289	0.822691	345	37.3998
F1ND78	Uncharacterized protein OS=Gallus gallus GN=ZNF644 PE=4 SV=2 - [F1ND78_CHICK]	1	2	2	1	0.964302	1.02899	0.701915	0.755493	0.676997	1118	125.419
F1NDA0	Glycylpeptide N-tetradecanoyltransferase OS=Gallus gallus GN=NMT1 PE=3 SV=2 - [F1NDA0_CHICK]	6	6	8	1	1.02068	1.00861	0.967055	1.08448	1.25266	495	56.8292
F1NDA1	Uncharacterized protein OS=Gallus gallus GN=EIF2D PE=4 SV=2 - [F1NDA1_CHICK]	2	2	2	1	1.05771	0.771602	0.995015	1.07039	1.05765	599	66.3871
F1NDA9	Uncharacterized protein OS=Gallus gallus GN=AP1G1 PE=4 SV=2 - [F1NDA9_CHICK]	3	3	4	1	1.00985	0.962724	1.17864	1.06814	1.24029	821	91.2981
F1NDB1	Uncharacterized protein OS=Gallus gallus GN=UACA PE=4 SV=2 - [F1NDB1_CHICK]	1	1	1	1	1.06282	0.720328	1.10595	0.882513	1.06696	1378	157.416
F1NDB6	Uncharacterized protein OS=Gallus gallus GN=TLE3 PE=4 SV=2 - [F1NDB6_CHICK]	2	2	3	1	0.996091	1.51689	0.946179	1.23666	1.0608	713	76.0567
F1NDC0	Uncharacterized protein OS=Gallus gallus GN=XRCC4 PE=4 SV=2 - [F1NDC0_CHICK]	2	2	3	1	0.960206	0.599603	0.97594	0.870184	0.834819	334	37.6877
F1NDC2	Uncharacterized protein OS=Gallus gallus GN=RPS23 PE=3 SV=2 - [F1NDC2_CHICK]	4	4	10	1	0.994318	0.820312	0.793111	0.634083	0.685279	143	15.7977
F1NDD4	Uncharacterized protein OS=Gallus gallus GN=PRORSD1P PE=4 SV=2 - [F1NDD4_CHICK]	3	3	5	1	0.923306	1.24079	1.10211	0.849396	0.860549	174	19.3249
F1NDE7	Uncharacterized protein OS=Gallus gallus GN=PMP2 PE=3 SV=2 - [F1NDE7_CHICK]	3	4	5	1	0.967241	1.46958	2.5448	3.73399	3.73429	132	14.8348
F1NDE8	Uncharacterized protein OS=Gallus gallus GN=FABP4 PE=3 SV=1 - [F1NDE8_CHICK]	6	6	16	1	0.93435	0.932868	3.71519	2.23792	2.01082	132	14.9116
F1NDF0	Uncharacterized protein OS=Gallus gallus GN=LOC423247 PE=4 SV=2 - [F1NDF0_CHICK]	3	3	4	1	0.979335	1.54631	1.40986	2.17285	1.93634	439	47.1601
F1NDF3	Uncharacterized protein OS=Gallus gallus GN=NDUFA2 PE=4 SV=1 - [F1NDF3_CHICK]	4	4	11	1	0.986997	0.771533	1.23732	2.10961	1.96005	101	11.192
F1NDG1	Mitogen-activated protein kinase OS=Gallus gallus GN=MAPK14 PE=4 SV=2 - [F1NDG1_CHICK]	6	6	7	1	1.04089	1.03756	1.28818	1.32551	1.44872	363	41.7031
F1NDG9	Mesoderm induction early response protein 1 OS=Gallus gallus GN=MIER1 PE=4 SV=1 - [F1NDG9_CHICK]	1	1	2	1	0.950366	1.02186	0.889505	0.759776	0.703369	510	57.7365
F1NDH2	Angiotensinogen OS=Gallus gallus GN=AGT PE=3 SV=2 - [F1NDH2_CHICK]	13	13	27	1	0.993098	0.775167	1.17248	0.9863	0.946198	464	51.3146
F1NDL1	Uncharacterized protein OS=Gallus gallus GN=NEB PE=4 SV=2 - [F1NDL1_CHICK]	39	43	74	1	1.02665	1.39043	1.50553	2.04245	2.56731	2637	306.58
F1NDL4	Uncharacterized protein OS=Gallus gallus PE=4 SV=2 - [F1NDL4_CHICK]	13	14	33	1	0.98458	1.23087	1.34497	1.31733	1.33175	1215	130.87
F1NDN4	Structural maintenance of chromosomes protein OS=Gallus gallus GN=SMC4 PE=3 SV=1 - [F1NDN4_CHICK]	1	1	1	1	1.05023	0.822058	0.86146	0.561776	0.593468	1274	145.612
F1NDN5	Uncharacterized protein OS=Gallus gallus GN=KRT15 PE=3 SV=2 - [F1NDN5_CHICK]	6	9	13	1	1.1153	1.10687	0.800997	0.980823	1.02231	430	47.9168
F1NDN6	Uncharacterized protein OS=Gallus gallus GN=KRT12 PE=3 SV=2 - [F1NDN6_CHICK]	2	3	5	1	1.12194	2.56852	0.937293	0.785825	0.702149	515	54.3241
F1NDN9	Keratin, type I cytoskeletal 19 OS=Gallus gallus GN=KRT19 PE=3 SV=1 - [F1NDN9_CHICK]	10	13	18	1	1.12518	1.131	0.704741	0.771172	0.691475	423	46.01
F1NDP0	Keratin, type I cytoskeletal 14 OS=Gallus gallus GN=KRT14 PE=3 SV=2 - [F1NDP0_CHICK]	1	13	23	1	1.12518	0.60394	0.562064	0.628084	0.557276	467	51.0015
F1NDP3	Uncharacterized protein OS=Gallus gallus GN=FAP PE=4 SV=2 - [F1NDP3_CHICK]	1	1	1	1	0.970172	0.715077	1.09149	0.795767	0.7448	759	87.1747
F1NDP5	Sulfurtransferase OS=Gallus gallus GN=TST PE=4 SV=2 - [F1NDP5_CHICK]	3	5	8	1	1.10536	0.978028	1.02319	1.04309	1.14886	294	32.8924
F1NDQ5	Uncharacterized protein OS=Gallus gallus GN=CCDC88A PE=4 SV=2 - [F1NDQ5_CHICK]	1	2	2	1	0.920037	0.882637	0.766025	0.687483	0.698316	1892	218.836
F1NDR9	NIF3-like protein 1 OS=Gallus gallus GN=NIF3L1 PE=3 SV=2 - [F1NDR9_CHICK]	3	3	3	1	1.01759	1.00209	0.903363	0.855256	0.918325	373	41.1307
F1NDS2	Uncharacterized protein OS=Gallus gallus GN=MRPL39 PE=4 SV=1 - [F1NDS2_CHICK]	3	3	3	1	0.966161	1.45641	0.976682	1.06914	1.3676	348	40.4334
F1NDS5	Uncharacterized protein OS=Gallus gallus GN=PFDN1 PE=4 SV=2 - [F1NDS5_CHICK]	3	3	5	1	0.924872	1.02152	0.981134	0.996419	1.00388	122	14.2136
F1NDT9	Uncharacterized protein OS=Gallus gallus GN=ACP2 PE=3 SV=1 - [F1NDT9_CHICK]	1	1	1	1	1.01228	1.625	0.852557	0.854413	0.847633	328	37.4517
F1NDU0	Protein CASC4 OS=Gallus gallus GN=CASC4 PE=4 SV=1 - [F1NDU0_CHICK]	1	1	1	1	1.0219	0.895627	0.83889	0.603289	0.662455	375	42.4984
F1NDU4	Uncharacterized protein OS=Gallus gallus GN=ABCB10 PE=4 SV=2 - [F1NDU4_CHICK]	1	1	1	1	0.923064	2.95406	1.11828	1.57252	1.43239	600	65.2893
F1NDV3	Uncharacterized protein OS=Gallus gallus GN=NUP133 PE=4 SV=2 - [F1NDV3_CHICK]	1	1	1	1	0.976586	0.761519	0.882102	1.20074	1.11479	1181	131.425
F1NDW0	Uncharacterized protein OS=Gallus gallus GN=Gga.22231 PE=3 SV=2 - [F1NDW0_CHICK]	3	3	4	1	0.976157	0.675272	0.897674	0.815482	0.77537	570	62.378
F1NDW5	Uncharacterized protein OS=Gallus gallus GN=Gga.54426 PE=4 SV=2 - [F1NDW5_CHICK]	5	5	5	1	1.03522	0.740158	1.01168	0.670967	0.723189	2071	211.441
F1NDY9	Protein disulfide-isomerase A4 OS=Gallus gallus GN=PDIA4 PE=3 SV=1 - [F1NDY9_CHICK]	20	20	49	1	0.979183	0.773554	0.932261	0.79846	0.724226	627	70.985
F1NDZ9	Uncharacterized protein OS=Gallus gallus GN=CHERP PE=4 SV=2 - [F1NDZ9_CHICK]	3	3	4	1	0.943424	0.790949	0.786218	0.758894	0.672608	398	44.5145
F1NE09	Uncharacterized protein OS=Gallus gallus GN=CYFIP2 PE=4 SV=2 - [F1NE09_CHICK]	1	1	2	1	1.1013	1.77396	1.22756	1.45677	1.57954	1253	145.607
F1NE11	Uncharacterized protein OS=Gallus gallus GN=NT5C1A PE=4 SV=2 - [F1NE11_CHICK]	4	4	5	1	0.991841	2.15871	1.50776	2.71555	2.98337	367	40.7668
F1NE19	Uncharacterized protein OS=Gallus gallus GN=TNS3 PE=4 SV=2 - [F1NE19_CHICK]	3	4	4	1	0.969666	1.17501	1.02784	1.07638	1.09332	1587	173.899
F1NE60	Sodium/hydrogen exchanger OS=Gallus gallus GN=SLC9A1 PE=3 SV=2 - [F1NE60_CHICK]	1	1	1	1	1.10304	1.45529	1.00188	1.10234	1.0686	690	77.0734
F1NE68	Uncharacterized protein OS=Gallus gallus GN=AOX1 PE=4 SV=2 - [F1NE68_CHICK]	2	2	2	1	1.00546	1.55573	1.1212	1.46358	1.4187	1328	146.485
F1NE72	Lysine--tRNA ligase OS=Gallus gallus GN=KARS PE=3 SV=1 - [F1NE72_CHICK]	13	13	27	1	1.04607	0.84118	0.912742	0.894701	1.00663	590	67.8212
F1NE85	cGMP-dependent protein kinase OS=Gallus gallus GN=PRKG1 PE=3 SV=2 - [F1NE85_CHICK]	1	1	1	1	0.950046	0.283089	2.63179	3.63148	4.25404	742	83.6761
F1NE88	Uncharacterized protein OS=Gallus gallus GN=USP4 PE=3 SV=1 - [F1NE88_CHICK]	4	4	4	1	1.0313	1.31799	1.1069	1.14155	1.22343	963	107.386
F1NE97	Nuclear migration protein nudC OS=Gallus gallus GN=NUDC PE=4 SV=1 - [F1NE97_CHICK]	12	12	23	1	0.945567	0.607522	0.84744	0.719761	0.670047	341	39.1717
F1NEB4	Protein transport protein Sec31A OS=Gallus gallus GN=SEC31A PE=4 SV=2 - [F1NEB4_CHICK]	19	19	27	1	1.06324	0.783109	0.856132	0.721221	0.725967	1226	133.175
F1NED5	X-ray repair cross-complementing protein 5 OS=Gallus gallus GN=XRCC6 PE=4 SV=2 - [F1NED5_CHICK]	1	1	1	1	1.10291	0.359422	0.635452	0.54139	0.524401	623	71.1812
F1NED9	Uncharacterized protein OS=Gallus gallus GN=FHL1 PE=4 SV=2 - [F1NED9_CHICK]	1	1	1	1	1.202	0.190891	2.09865	3.90943	6.36261	298	34.0327
F1NEF6	Uncharacterized protein OS=Gallus gallus GN=ACAD9 PE=3 SV=2 - [F1NEF6_CHICK]	15	15	22	1	1.04837	1.4577	1.52207	2.99013	3.8305	616	67.761
F1NEF8	NHL repeat-containing protein 2 OS=Gallus gallus GN=NHLRC2 PE=4 SV=2 - [F1NEF8_CHICK]	2	2	2	1	0.963467	1.11387	1.15322	1.28531	1.35954	727	79.4898
F1NEI8	Uncharacterized protein OS=Gallus gallus GN=PARN PE=4 SV=2 - [F1NEI8_CHICK]	1	1	1	1	0.959643	0.7929	0.788883	0.89208	0.75997	574	66.3193
F1NEI9	Uncharacterized protein OS=Gallus gallus GN=NUP93 PE=4 SV=2 - [F1NEI9_CHICK]	4	4	6	1	0.964043	1.40274	1.13479	1.4405	1.36037	819	93.5407
F1NEL2	Uncharacterized protein OS=Gallus gallus GN=FKBP9 PE=4 SV=2 - [F1NEL2_CHICK]	10	10	27	1	0.988798	0.630008	0.779381	0.698652	0.639419	576	63.8587
F1NEQ2	Uncharacterized protein OS=Gallus gallus GN=TAB1 PE=4 SV=1 - [F1NEQ2_CHICK]	4	4	6	1	0.939675	1.33619	1.03836	1.12877	0.964576	437	47.6041
F1NEQ3	Uncharacterized protein OS=Gallus gallus GN=DDX18 PE=3 SV=2 - [F1NEQ3_CHICK]	2	2	2	1	1.03392	1.14644	0.633008	0.613442	0.598091	662	73.7917
F1NEQ4	Uncharacterized protein OS=Gallus gallus PE=4 SV=2 - [F1NEQ4_CHICK]	11	11	18	1	1.0145	1.3032	1.81187	2.9275	3.04076	1330	149.956
F1NEQ6	Proteasome subunit alpha type OS=Gallus gallus GN=PSMA6 PE=3 SV=1 - [F1NEQ6_CHICK]	10	10	19	1	1.06507	0.933993	0.945561	0.844706	0.87261	249	27.6959
F1NER9	Uncharacterized protein OS=Gallus gallus GN=CD36 PE=3 SV=2 - [F1NER9_CHICK]	2	2	2	1	1.0299	1.70583	1.44395	2.37787	2.782	471	52.6042
F1NET5	Uncharacterized protein OS=Gallus gallus GN=MLL PE=4 SV=2 - [F1NET5_CHICK]	1	1	1	1	0.900412	1.40567	0.978202	1.19992	1.0536	3605	392.91
F1NEW0	Uncharacterized protein OS=Gallus gallus GN=LMAN1 PE=4 SV=1 - [F1NEW0_CHICK]	3	4	5	1	1.03161	0.889854	1.10577	0.870622	0.926149	503	56.4834
F1NEW3	Uncharacterized protein OS=Gallus gallus GN=TRIM2 PE=4 SV=2 - [F1NEW3_CHICK]	1	1	1	1	1.03422	1.4028	1.00569	1.1278	1.03402	744	81.5032
F1NEW6	Uncharacterized protein OS=Gallus gallus GN=MRPL19 PE=4 SV=2 - [F1NEW6_CHICK]	1	1	1	1	1.10113	1.66262	1.45489	1.66823	1.93807	248	29.6234
F1NEX5	Beta-hexosaminidase OS=Gallus gallus GN=HEXA PE=3 SV=1 - [F1NEX5_CHICK]	2	2	2	1	1.05758	0.61083	0.745515	0.708458	0.689832	526	58.9106
F1NF04	Uncharacterized protein OS=Gallus gallus GN=ENY2 PE=3 SV=2 - [F1NF04_CHICK]	1	1	1	1	1.01602	1.08864	0.874315	1.13861	1.41465	101	11.5663
F1NF15	Uncharacterized protein OS=Gallus gallus GN=DYNLRB1 PE=4 SV=2 - [F1NF15_CHICK]	3	3	6	1	0.973441	0.744241	0.937532	1.02938	1.05145	96	10.9047
F1NF19	Uncharacterized protein OS=Gallus gallus PE=4 SV=2 - [F1NF19_CHICK]	2	2	2	1	0.969885	0.948979	1.25171	1.00708	1.04206	615	70.0277
F1NF28	Uncharacterized protein OS=Gallus gallus GN=WAPAL PE=4 SV=2 - [F1NF28_CHICK]	1	1	1	1	0.798215	1.2605	0.762926	1.07873	0.844176	1198	133.361
F1NF35	Uncharacterized protein OS=Gallus gallus GN=IVD PE=3 SV=1 - [F1NF35_CHICK]	4	4	6	1	1.0576	1.18304	1.14714	1.57092	1.58477	424	45.9884
F1NF53	Alpha-amylase OS=Gallus gallus GN=AMY2A PE=3 SV=1 - [F1NF53_CHICK]	1	1	1	1	0.879955	1.0848	1.16152	1.57129	1.55365	512	57.4605
F1NF80	Uncharacterized protein OS=Gallus gallus GN=PPCS PE=4 SV=2 - [F1NF80_CHICK]	6	6	7	1	0.994478	1.35853	0.932772	1.24465	1.16053	330	35.1766
F1NF81	Acyl-CoA-binding protein OS=Gallus gallus GN=DBI PE=4 SV=1 - [F1NF81_CHICK]	3	3	31	1	0.93651	0.983446	1.17337	1.48319	1.40858	86	9.63683
F1NF84	Uncharacterized protein OS=Gallus gallus GN=GOLGA2 PE=4 SV=2 - [F1NF84_CHICK]	12	12	15	1	0.948313	1.22117	0.937898	0.930162	0.885912	1025	117.036
F1NF89	40S ribosomal protein S24 OS=Gallus gallus GN=RPS24 PE=3 SV=2 - [F1NF89_CHICK]	3	3	6	1	1.08954	0.999937	0.791861	0.574145	0.685237	135	15.6336
F1NF91	Uncharacterized protein OS=Gallus gallus GN=ISCU PE=3 SV=2 - [F1NF91_CHICK]	2	2	2	1	0.928559	1.17264	1.08354	1.13916	1.18333	169	17.7683
F1NF93	Uncharacterized protein OS=Gallus gallus GN=NAA30 PE=4 SV=2 - [F1NF93_CHICK]	2	2	2	1	0.839064	1.27814	0.755696	0.889563	0.935388	418	44.4918
F1NFA8	Uncharacterized protein OS=Gallus gallus GN=NUP62 PE=4 SV=2 - [F1NFA8_CHICK]	5	5	8	1	0.969661	1.26769	0.973053	1.04202	1.00463	565	57.4446
F1NFB2	Uncharacterized protein OS=Gallus gallus GN=FAIM PE=4 SV=2 - [F1NFB2_CHICK]	1	1	1	1	0.977008	3.27947	1.16379	1.28602	1.10915	202	22.8414
F1NFC0	Nuclease-sensitive element-binding protein 1 OS=Gallus gallus GN=YBX1 PE=4 SV=2 - [F1NFC0_CHICK]	8	11	62	1	0.967043	0.922974	1.01584	0.91669	0.874272	269	31.0874
F1NFC6	Uncharacterized protein OS=Gallus gallus GN=RPS4X PE=3 SV=2 - [F1NFC6_CHICK]	6	6	7	1	1.08987	0.761681	0.579153	0.458658	0.539575	262	29.445
F1NFE0	Collagen alpha-1(VI) chain OS=Gallus gallus GN=COL6A1 PE=4 SV=2 - [F1NFE0_CHICK]	17	17	48	1	1.01088	1.37949	1.75688	1.95219	2.04664	1019	107.901
F1NFJ0	DNA helicase OS=Gallus gallus GN=MCM3 PE=3 SV=1 - [F1NFJ0_CHICK]	7	7	8	1	1.03741	0.433983	0.759015	0.55181	0.589912	812	91.3243
F1NFM7	Uncharacterized protein OS=Gallus gallus GN=RASA4 PE=4 SV=2 - [F1NFM7_CHICK]	1	1	2	1	1.0155	0.705547	1.05029	0.833221	0.900374	117	13.313
F1NFR4	Exportin-7 OS=Gallus gallus GN=XPO7 PE=4 SV=2 - [F1NFR4_CHICK]	1	1	1	1	1.0395	4.29717	1.40507	1.62621	1.86322	1087	123.811
F1NFS0	Elongation factor 2 OS=Gallus gallus GN=EEF2 PE=4 SV=2 - [F1NFS0_CHICK]	29	30	101	1	1.08375	0.818042	1.0776	0.938922	1.11971	857	95.1679
F1NFS3	Putative oxidoreductase GLYR1 OS=Gallus gallus GN=GLYR1 PE=4 SV=2 - [F1NFS3_CHICK]	1	1	1	1	1.01336	0.976972	0.774624	0.732182	0.746488	552	60.4442
F1NFT6	Uncharacterized protein OS=Gallus gallus GN=UBE2N PE=3 SV=1 - [F1NFT6_CHICK]	7	7	23	1	0.972895	0.709576	1.04272	0.898576	0.92304	142	15.9913
F1NFT8	WD repeat-containing protein 61 OS=Gallus gallus GN=WDR61 PE=4 SV=1 - [F1NFT8_CHICK]	5	5	9	1	1.08378	0.986656	0.830691	0.742328	0.853517	305	33.2546
F1NFU4	Uncharacterized protein OS=Gallus gallus GN=EPDR1 PE=4 SV=1 - [F1NFU4_CHICK]	1	1	1	1	0.886483	1.04095	0.55104	0.685409	0.644255	221	24.8956
F1NFU9	Uncharacterized protein OS=Gallus gallus GN=ACBD7 PE=4 SV=2 - [F1NFU9_CHICK]	1	1	1	1	0.960139	0.688797	1.00309	1.09819	1.05895	88	9.85011
F1NFV9	Uncharacterized protein OS=Gallus gallus GN=UAP1 PE=4 SV=2 - [F1NFV9_CHICK]	3	3	5	1	1.03917	1.71299	1.02623	1.14131	1.11909	457	50.6189
F1NFW0	Uncharacterized protein OS=Gallus gallus GN=SNX6 PE=4 SV=2 - [F1NFW0_CHICK]	5	5	7	1	1.0854	0.458014	0.746748	0.744851	0.82911	405	46.4497
F1NFW2	Uncharacterized protein OS=Gallus gallus PE=4 SV=2 - [F1NFW2_CHICK]	2	2	3	1	1.07469	0.775963	0.890053	1.25023	1.19618	268	29.371
F1NG08	Uncharacterized protein OS=Gallus gallus GN=Gga.55807 PE=4 SV=2 - [F1NG08_CHICK]	9	12	19	1	0.997907	1.02481	1.13898	0.978459	1.01585	3757	413.827
F1NG10	Uncharacterized protein OS=Gallus gallus GN=ACTR10 PE=3 SV=1 - [F1NG10_CHICK]	1	1	1	1	0.994999	0.718309	0.946037	0.85697	0.998364	417	46.238
F1NG19	Uncharacterized protein OS=Gallus gallus PE=4 SV=1 - [F1NG19_CHICK]	1	1	1	1	0.984922	1.37405	1.05078	1.03571	1.20284	189	20.5924
F1NG23	Uncharacterized protein OS=Gallus gallus GN=NXN PE=4 SV=2 - [F1NG23_CHICK]	1	1	1	1	1.24472	0.435413	0.595412	0.519756	0.569464	348	38.5488
F1NG24	Uncharacterized protein OS=Gallus gallus GN=TNFAIP8L3 PE=4 SV=2 - [F1NG24_CHICK]	1	1	1	1	0.939969	0.631331	0.919304	0.780199	1.13767	251	27.9332
F1NG33	Uncharacterized protein OS=Gallus gallus GN=PTGES2 PE=4 SV=1 - [F1NG33_CHICK]	1	1	1	1	0.976325	0.529632	1.06847	2.08202	3.59663	362	40.9384
F1NG39	Unconventional myosin-Ic OS=Gallus gallus GN=MYO1C PE=3 SV=1 - [F1NG39_CHICK]	1	1	1	1	1.29847	1.00758	1.6539	1.8158	2.66361	1028	118.803
F1NG43	Uncharacterized protein OS=Gallus gallus GN=LOC768709 PE=4 SV=2 - [F1NG43_CHICK]	1	1	1	1	1.05855	1.98802	1.01657	1.3477	1.39036	239	27.2148
F1NG44	Uncharacterized protein OS=Gallus gallus GN=CISD1 PE=4 SV=2 - [F1NG44_CHICK]	2	2	5	1	1.17218	0.585439	1.34827	1.81485	2.95098	108	11.856
F1NG46	Uncharacterized protein OS=Gallus gallus GN=TFAM PE=4 SV=1 - [F1NG46_CHICK]	5	5	6	1	1.01951	1.00806	1.16909	1.17251	1.13646	262	29.948
F1NG55	Uncharacterized protein OS=Gallus gallus GN=MED8 PE=4 SV=1 - [F1NG55_CHICK]	1	1	1	1	1.01999	1.73452	1.03479	1.19638	1.23876	266	29.037
F1NG56	Uncharacterized protein OS=Gallus gallus GN=ARHGAP5 PE=4 SV=2 - [F1NG56_CHICK]	2	2	2	1	1.01076	0.819047	0.732769	0.681235	0.782084	1505	171.988
F1NG59	Uncharacterized protein OS=Gallus gallus GN=PDPR PE=3 SV=2 - [F1NG59_CHICK]	2	2	2	1	1.0324	1.63042	1.08681	1.56441	1.65413	878	99.0244
F1NG70	Uncharacterized protein OS=Gallus gallus GN=CSPG4 PE=4 SV=2 - [F1NG70_CHICK]	15	15	18	1	0.967569	1.06746	1.14598	1.13236	1.07697	2345	257.887
F1NG73	Uncharacterized protein OS=Gallus gallus GN=GRPEL2 PE=3 SV=2 - [F1NG73_CHICK]	1	1	2	1	0.948669	1.24556	0.909157	0.927529	0.946568	223	24.9366
F1NG83	Uncharacterized protein OS=Gallus gallus GN=BST1 PE=4 SV=2 - [F1NG83_CHICK]	1	1	1	1	1.15927	0.521174	1.02163	0.947344	1.04635	301	34.0303
F1NG89	Ubiquitin carboxyl-terminal hydrolase 10 OS=Gallus gallus GN=USP10 PE=4 SV=2 - [F1NG89_CHICK]	5	5	9	1	1.04461	1.12372	0.923285	0.875029	0.865772	778	85.7159
F1NG97	Uncharacterized protein OS=Gallus gallus GN=AMPD3 PE=4 SV=2 - [F1NG97_CHICK]	3	4	6	1	1.05625	1.60924	1.90999	1.6242	1.86397	765	88.8747
F1NGA2	ATP synthase subunit alpha OS=Gallus gallus GN=ATP5A1W PE=3 SV=2 - [F1NGA2_CHICK]	18	18	105	1	1.01321	1.25171	1.082	1.81829	1.91387	553	59.9906
F1NGB1	Uncharacterized protein OS=Gallus gallus GN=NUCB2 PE=4 SV=1 - [F1NGB1_CHICK]	15	15	29	1	0.942874	0.680787	0.966128	0.738456	0.732589	455	53.804
F1NGB5	Uncharacterized protein OS=Gallus gallus GN=CREBBP PE=4 SV=2 - [F1NGB5_CHICK]	1	1	1	1	0.906156	0.86327	0.985258	1.16674	1.00144	2441	265.963
F1NGC4	Uncharacterized protein OS=Gallus gallus GN=EXOSC2 PE=4 SV=2 - [F1NGC4_CHICK]	2	2	2	1	0.918095	1.36491	0.809928	0.983093	0.912929	293	32.3159
F1NGE9	Uncharacterized protein OS=Gallus gallus GN=PTRHD1 PE=4 SV=2 - [F1NGE9_CHICK]	1	1	1	1	0.99383	3.43346	1.44107	1.75219	1.96771	138	14.7605
F1NGF6	Uncharacterized protein OS=Gallus gallus PE=4 SV=2 - [F1NGF6_CHICK]	5	72	169	1	0.998384	1.41043	2.12772	2.53266	3.0096	3749	419.87
F1NGG2	Uncharacterized protein OS=Gallus gallus GN=SNX12 PE=4 SV=1 - [F1NGG2_CHICK]	5	6	15	1	0.991045	0.624082	0.902917	0.872313	0.783103	162	18.9187
F1NGG3	Uncharacterized protein OS=Gallus gallus PE=4 SV=2 - [F1NGG3_CHICK]	1	1	1	1	1.01683	1.66054	1.05571	1.17584	1.23885	506	53.8758
F1NGG8	Uncharacterized protein OS=Gallus gallus GN=Gga.21231 PE=4 SV=2 - [F1NGG8_CHICK]	2	2	2	1	0.949119	1.49171	1.13623	1.02912	0.938894	716	81.1895
F1NGH1	Uncharacterized protein OS=Gallus gallus GN=PITPNB PE=4 SV=1 - [F1NGH1_CHICK]	4	4	6	1	1.09977	0.64628	0.963229	1.00582	0.996585	265	30.8444
F1NGH5	Uncharacterized protein OS=Gallus gallus GN=DIDO1 PE=4 SV=2 - [F1NGH5_CHICK]	1	1	1	1	1.01828	0.96835	0.834324	0.719447	0.70033	1098	122.532
F1NGI4	Uncharacterized protein OS=Gallus gallus GN=TSC2 PE=4 SV=1 - [F1NGI4_CHICK]	1	1	2	1	1.08807	1.24949	1.04609	1.00491	1.05798	1835	204.767
F1NGJ4	Uncharacterized protein OS=Gallus gallus GN=PCNT PE=4 SV=2 - [F1NGJ4_CHICK]	1	2	3	1	1.00662	1.23177	1.02377	0.951658	0.808187	3467	402.637
F1NGL0	Collagen alpha-3(IX) chain OS=Gallus gallus GN=COL9A3 PE=4 SV=1 - [F1NGL0_CHICK]	1	1	1	1	0.989333	4.18906	0.697473	0.667995	0.630032	675	63.0447
F1NGL6	Eukaryotic translation initiation factor 6 OS=Gallus gallus GN=EIF6 PE=3 SV=2 - [F1NGL6_CHICK]	2	2	3	1	1.10634	0.818811	0.913806	1.00017	1.03522	245	26.5082
F1NGM0	Uncharacterized protein OS=Gallus gallus GN=EHD3 PE=3 SV=1 - [F1NGM0_CHICK]	11	11	17	1	1.01928	0.924876	1.12134	1.20129	1.37857	535	60.8577
F1NGM2	Uncharacterized protein OS=Gallus gallus GN=ADCK3 PE=4 SV=2 - [F1NGM2_CHICK]	15	15	30	1	0.990632	1.60316	1.45756	2.43024	2.70452	648	72.4438
F1NGM5	Homeobox protein cut-like OS=Gallus gallus GN=CUX1 PE=3 SV=2 - [F1NGM5_CHICK]	2	2	2	1	0.989763	1.28729	0.968183	1.01801	0.851139	1345	146.717
F1NGN9	Uncharacterized protein OS=Gallus gallus PE=4 SV=2 - [F1NGN9_CHICK]	1	1	2	1	1.02872	0.25862	0.888104	0.706187	0.755045	247	26.6071
F1NGQ3	Uncharacterized protein OS=Gallus gallus PE=4 SV=2 - [F1NGQ3_CHICK]	1	1	1	1	0.891658	1.33593	0.719931	0.864412	0.839416	340	37.6559
F1NGQ8	Vacuolar ATPase assembly integral membrane protein VMA21 OS=Gallus gallus GN=VMA21 PE=3 SV=1 - [F1NGQ8_CHICK]	1	1	1	1	0.986825	0.861424	1.08353	0.849005	1.06581	102	11.5408
F1NGR5	Uncharacterized protein OS=Gallus gallus GN=ADPGK PE=4 SV=2 - [F1NGR5_CHICK]	2	2	3	1	0.974289	0.93546	0.952856	0.843184	0.881665	490	53.0602
F1NGR8	Ectonucleoside triphosphate diphosphohydrolase 2 OS=Gallus gallus GN=ENTPD2 PE=3 SV=2 - [F1NGR8_CHICK]	2	2	2	1	1.02267	1.07774	2.04266	2.23834	2.69041	496	54.6927
F1NGS2	Uncharacterized protein OS=Gallus gallus GN=Gga.22971 PE=4 SV=2 - [F1NGS2_CHICK]	1	1	1	1	0.92619	1.12009	0.949856	1.17157	1.12523	285	32.5125
F1NGS4	Uncharacterized protein OS=Gallus gallus GN=PPP1R2 PE=4 SV=2 - [F1NGS4_CHICK]	1	1	2	1	0.936153	1.06114	1.09641	1.30654	1.32652	210	23.4731
F1NGU3	Uncharacterized protein OS=Gallus gallus GN=LRPPRC PE=4 SV=2 - [F1NGU3_CHICK]	13	13	22	1	1.0106	1.06416	1.23127	1.52609	1.66269	1371	155.528
F1NGU4	Uncharacterized protein OS=Gallus gallus GN=TUSC1 PE=4 SV=1 - [F1NGU4_CHICK]	1	1	1	1	0.972307	0.617984	0.894905	0.764251	0.91115	184	20.7635
F1NGU9	Cleavage and polyadenylation-specificity factor subunit 6 OS=Gallus gallus GN=CPSF6 PE=4 SV=1 - [F1NGU9_CHICK]	5	5	7	1	0.914547	0.582678	0.802448	0.628554	0.619771	549	59.1255
F1NGV1	Zinc finger CCCH domain-containing protein 15 OS=Gallus gallus GN=ZC3H15 PE=4 SV=2 - [F1NGV1_CHICK]	5	5	7	1	0.981374	0.981459	0.985756	0.915034	0.915271	428	48.6964
F1NGW4	Uncharacterized protein OS=Gallus gallus GN=WDR5 PE=4 SV=1 - [F1NGW4_CHICK]	1	1	1	1	1.11429	1.1235	1.04782	1.13318	1.14845	334	36.5724
F1NGX1	Integrin alpha-V OS=Gallus gallus GN=ITGAV PE=3 SV=1 - [F1NGX1_CHICK]	6	6	9	1	1.06551	1.33779	1.00643	1.12264	0.980989	1034	114.288
F1NGX2	Uncharacterized protein OS=Gallus gallus GN=C19H17ORF85 PE=4 SV=1 - [F1NGX2_CHICK]	2	2	3	1	0.961093	0.880769	1.0267	0.851436	0.866879	604	68.8548
F1NGY2	Protein LBH OS=Gallus gallus GN=LBH PE=3 SV=1 - [F1NGY2_CHICK]	1	1	1	1	0.91189	0.831991	1.66582	2.688	2.69707	106	12.0875
F1NGY5	Uncharacterized protein OS=Gallus gallus GN=PLAA PE=4 SV=2 - [F1NGY5_CHICK]	4	4	4	1	1.02501	1.00372	0.963308	1.02371	1.06988	794	87.1958
F1NH05	Uncharacterized protein OS=Gallus gallus GN=Gga.54520 PE=4 SV=2 - [F1NH05_CHICK]	18	18	23	1	0.995502	1.17489	1.04319	1.0125	0.903798	1496	167.079
F1NH21	Hsc70-interacting protein OS=Gallus gallus GN=ST13 PE=4 SV=1 - [F1NH21_CHICK]	10	10	35	1	0.966276	0.710013	1.27492	1.06054	1.03446	361	40.1628
F1NH33	Aldehyde dehydrogenase OS=Gallus gallus GN=ALDH3A2 PE=3 SV=1 - [F1NH33_CHICK]	4	4	4	1	1.02571	0.928105	1.5386	1.23331	1.83881	490	54.0581
F1NH35	Uncharacterized protein OS=Gallus gallus GN=DHRS7B PE=3 SV=2 - [F1NH35_CHICK]	4	4	4	1	1.01608	1.2527	1.16705	1.38911	1.62829	317	34.7126
F1NH40	Uncharacterized protein OS=Gallus gallus GN=SYNPO2 PE=4 SV=2 - [F1NH40_CHICK]	14	14	22	1	0.964104	1.22631	1.74847	1.91278	1.90563	1254	135.486
F1NH49	Uncharacterized protein OS=Gallus gallus GN=NUP107 PE=4 SV=2 - [F1NH49_CHICK]	1	1	1	1	1.12329	1.01666	0.772548	0.870252	0.933924	917	105.482
F1NH54	Uncharacterized protein OS=Gallus gallus GN=STRN3 PE=4 SV=2 - [F1NH54_CHICK]	3	5	9	1	1.02573	0.713047	0.89112	0.795053	0.867235	812	88.78
F1NH65	Uncharacterized protein OS=Gallus gallus GN=SCFD1 PE=3 SV=2 - [F1NH65_CHICK]	1	1	1	1	1.12269	1.12395	0.955981	1.10181	1.15884	632	71.3224
F1NH66	Uncharacterized protein OS=Gallus gallus GN=EML4 PE=4 SV=2 - [F1NH66_CHICK]	3	3	3	1	1.05005	0.676717	1.12926	1.37158	1.26469	988	109.288
F1NH79	Uncharacterized protein OS=Gallus gallus GN=CHD4 PE=4 SV=2 - [F1NH79_CHICK]	1	1	1	1	1.23126	2.52039	1.0564	1.13092	1.14392	1925	219.049
F1NH84	GTP:AMP phosphotransferase AK3, mitochondrial OS=Gallus gallus GN=AK3 PE=3 SV=2 - [F1NH84_CHICK]	2	2	2	1	0.986749	1.66796	1.09552	1.37483	1.55689	227	25.5555
F1NH87	Glyceraldehyde-3-phosphate dehydrogenase OS=Gallus gallus GN=GAPDH PE=3 SV=1 - [F1NH87_CHICK]	11	11	95	1	1.09957	1.52572	1.56177	2.49326	3.38579	325	34.8969
F1NH92	MICOS complex subunit OS=Gallus gallus GN=APOOL PE=4 SV=1 - [F1NH92_CHICK]	2	2	2	1	0.974701	0.805714	1.00146	1.222	1.32513	272	30.0757
F1NH93	Uncharacterized protein OS=Gallus gallus GN=RPS20 PE=3 SV=2 - [F1NH93_CHICK]	2	2	6	1	0.95167	0.521265	0.845408	0.569516	0.585397	121	13.5554
F1NHA0	Ubiquitin carboxyl-terminal hydrolase 28 OS=Gallus gallus GN=USP28 PE=4 SV=2 - [F1NHA0_CHICK]	3	3	3	1	0.979075	1.00278	1.38819	0.915488	0.962083	1030	117.161
F1NHA9	PDZ and LIM domain protein 3 OS=Gallus gallus GN=PDLIM3 PE=4 SV=1 - [F1NHA9_CHICK]	5	5	27	1	0.963137	1.75304	1.66656	3.61347	3.52953	315	34.4034
F1NHB3	Transmembrane protein 11, mitochondrial OS=Gallus gallus GN=TMEM11 PE=4 SV=2 - [F1NHB3_CHICK]	2	2	3	1	0.900732	1.82236	0.937636	1.03593	1.09896	192	21.5348
F1NHC7	Ephrin type-B receptor 2 OS=Gallus gallus GN=EPHB2 PE=3 SV=1 - [F1NHC7_CHICK]	1	1	1	1	1.03083	1.51619	1.20028	1.03229	1.15677	1004	111.847
F1NHD1	Uncharacterized protein OS=Gallus gallus GN=STAU1 PE=4 SV=2 - [F1NHD1_CHICK]	7	8	14	1	0.963187	0.751616	1.0614	0.923209	0.747252	657	71.62
F1NHD8	Uncharacterized protein OS=Gallus gallus GN=PDCD6 PE=4 SV=1 - [F1NHD8_CHICK]	2	2	3	1	1.11321	0.453144	0.819811	0.773241	0.987338	187	21.6016
F1NHH1	Uncharacterized protein OS=Gallus gallus GN=CSTB PE=4 SV=2 - [F1NHH1_CHICK]	2	2	5	1	0.971201	0.659937	1.02849	0.867798	0.89459	98	11.1526
F1NHH2	Uncharacterized protein OS=Gallus gallus GN=Gga.23421 PE=4 SV=2 - [F1NHH2_CHICK]	4	4	4	1	0.986775	1.38175	0.910366	1.03731	0.89541	1045	113.743
F1NHH9	D-beta-hydroxybutyrate dehydrogenase, mitochondrial OS=Gallus gallus GN=BDH1 PE=3 SV=1 - [F1NHH9_CHICK]	3	3	6	1	1.04529	1.01496	0.778507	0.889031	0.889176	338	38.0139
F1NHI3	Uncharacterized protein OS=Gallus gallus GN=DHX15 PE=4 SV=2 - [F1NHI3_CHICK]	5	5	6	1	1.19304	0.851365	1.14438	0.881001	0.985251	762	87.6197
F1NHI4	Uncharacterized protein OS=Gallus gallus GN=SOD3 PE=4 SV=2 - [F1NHI4_CHICK]	1	1	1	1	0.989111	1.01816	1.11287	1.35222	1.11718	246	27.3078
F1NHJ1	Uncharacterized protein OS=Gallus gallus GN=SEPSECS PE=4 SV=2 - [F1NHJ1_CHICK]	1	1	1	1	1.03924	0.886207	1.0906	0.932036	1.16225	452	49.6836
F1NHL2	Uncharacterized protein OS=Gallus gallus GN=CAND1 PE=4 SV=2 - [F1NHL2_CHICK]	11	12	14	1	1.07991	0.917195	1.0285	1.0109	1.12867	1206	133.516
F1NHL4	Uncharacterized protein OS=Gallus gallus GN=LAP3 PE=3 SV=2 - [F1NHL4_CHICK]	6	6	11	1	1.0587	0.814297	0.926827	1.13097	1.02783	530	56.2648
F1NHL7	Regulation of nuclear pre-mRNA domain-containing protein 1A OS=Gallus gallus GN=RPRD1A PE=4 SV=1 - [F1NHL7_CHICK]	1	1	1	1	0.912464	0.562497	0.684776	0.679698	0.644124	268	30.8229
F1NHL8	Uncharacterized protein OS=Gallus gallus GN=GAB1 PE=4 SV=2 - [F1NHL8_CHICK]	2	2	2	1	0.964915	0.960467	1.01399	0.958727	0.935561	676	74.7245
F1NHT3	Spectrin alpha chain, non-erythrocytic 1 OS=Gallus gallus GN=SPTAN1 PE=4 SV=2 - [F1NHT3_CHICK]	112	112	287	1	0.942222	0.834572	1.1577	1.01569	0.977814	2477	285.151
F1NHT5	Uncharacterized protein OS=Gallus gallus GN=FETUB PE=4 SV=2 - [F1NHT5_CHICK]	7	7	12	1	1.05475	1.19914	0.923289	0.934152	0.890069	399	44.1091
F1NHT7	Uncharacterized protein OS=Gallus gallus GN=CTNNB1 PE=4 SV=1 - [F1NHT7_CHICK]	7	8	10	1	1.06949	1.42452	0.981102	0.911599	1.01956	781	85.4252
F1NHT8	Uncharacterized protein OS=Gallus gallus GN=MRPL17 PE=3 SV=2 - [F1NHT8_CHICK]	1	1	1	1	1.09479	1.12313	1.03103	1.09992	1.64319	163	18.9652
F1NHV9	Uncharacterized protein OS=Gallus gallus GN=POLR2E PE=3 SV=2 - [F1NHV9_CHICK]	1	1	1	1	0.986427	0.67475	0.838762	0.893044	0.731112	210	24.6277
F1NHW3	Enhancer of rudimentary homolog OS=Gallus gallus GN=ERH PE=3 SV=1 - [F1NHW3_CHICK]	3	3	12	1	0.941306	0.443079	0.891334	0.635654	0.724947	104	12.281
F1NHW5	Cytochrome b-c1 complex subunit 6 OS=Gallus gallus GN=UQCRH PE=3 SV=2 - [F1NHW5_CHICK]	2	2	4	1	0.911582	1.61935	1.27938	1.93572	1.93909	86	10.0558
F1NHY2	RIMS-binding protein 2 OS=Gallus gallus GN=RIMBP2 PE=4 SV=1 - [F1NHY2_CHICK]	1	1	1	1	1.09143	0.807917	2.40769	3.69168	4.41064	1325	147.469
F1NHY8	Uncharacterized protein OS=Gallus gallus GN=CAMK1D PE=3 SV=2 - [F1NHY8_CHICK]	1	2	3	1	1.04836	1.08728	1.31972	1.35242	1.42948	393	43.7671
F1NI04	N-acetylglucosamine-6-sulfatase OS=Gallus gallus GN=GNS PE=3 SV=2 - [F1NI04_CHICK]	6	6	9	1	1.05368	0.611107	0.760424	0.582135	0.538665	538	60.597
F1NI05	Uncharacterized protein OS=Gallus gallus GN=LAMC1 PE=4 SV=2 - [F1NI05_CHICK]	1	11	27	1	0.995736	1.12739	2.17221	2.89138	2.50409	1083	119.297
F1NI13	Uncharacterized protein OS=Gallus gallus GN=SYAP1 PE=4 SV=2 - [F1NI13_CHICK]	6	6	8	1	0.95376	0.773715	0.911227	0.78032	0.749444	357	40.8011
F1NI15	Uncharacterized protein OS=Gallus gallus GN=REPS2 PE=4 SV=1 - [F1NI15_CHICK]	1	1	2	1	0.89845	1.66978	1.0872	0.969569	1.11554	639	70.2319
F1NI39	Uncharacterized protein OS=Gallus gallus GN=TMEM87A PE=4 SV=2 - [F1NI39_CHICK]	2	2	2	1	1.06093	1.11918	1.06775	1.1001	1.03638	560	63.7077
F1NI46	Uncharacterized protein OS=Gallus gallus GN=NPTN PE=4 SV=2 - [F1NI46_CHICK]	2	2	3	1	0.969995	1.10115	0.905219	0.966045	1.06266	372	41.9423
F1NI56	Uncharacterized protein OS=Gallus gallus GN=CD276 PE=4 SV=2 - [F1NI56_CHICK]	1	1	1	1	1.00136	0.242682	0.626506	0.391089	0.508524	308	33.6898
F1NI75	Uncharacterized protein OS=Gallus gallus GN=UTRN PE=4 SV=2 - [F1NI75_CHICK]	10	11	12	1	0.994839	1.14522	1.03532	1.07178	1.03254	3476	398.584
F1NI79	Uncharacterized protein OS=Gallus gallus GN=COL5A1 PE=4 SV=2 - [F1NI79_CHICK]	16	17	29	1	1.06143	0.455646	0.975994	0.603376	0.550732	1798	180.098
F1NI86	Beta-glucuronidase OS=Gallus gallus GN=GUSB PE=3 SV=1 - [F1NI86_CHICK]	1	1	3	1	0.937978	0.628044	0.651562	0.588625	0.576729	657	74.5337
F1NI89	S-(hydroxymethyl)glutathione dehydrogenase OS=Gallus gallus GN=ADH5 PE=3 SV=2 - [F1NI89_CHICK]	6	6	13	1	1.10518	0.65417	0.856118	0.816712	0.869291	374	39.5792
F1NI90	Methionine aminopeptidase 1 OS=Gallus gallus GN=METAP1 PE=3 SV=2 - [F1NI90_CHICK]	2	2	2	1	1.07907	0.938117	0.936891	1.08575	1.01793	347	39.0995
F1NIA2	Uncharacterized protein OS=Gallus gallus GN=PPP1R17 PE=4 SV=1 - [F1NIA2_CHICK]	1	1	1	1	0.892352	0.721051	0.650164	0.844425	0.670451	159	18.1895
F1NIC5	Uncharacterized protein OS=Gallus gallus GN=TIMM8A PE=3 SV=2 - [F1NIC5_CHICK]	2	2	6	1	0.936062	0.854947	1.05587	1.49431	1.35392	110	12.231
F1NIC9	Uncharacterized protein OS=Gallus gallus GN=C10H15ORF59 PE=4 SV=2 - [F1NIC9_CHICK]	1	1	1	1	0.833606	1.48803	1.15769	1.38115	1.3771	286	30.8508
F1NID5	Ubiquitin-associated domain-containing protein 1 OS=Gallus gallus GN=UBAC1 PE=4 SV=2 - [F1NID5_CHICK]	2	2	2	1	0.90157	1.08756	1.29372	1.77314	1.57178	406	45.4202
F1NIE1	Mannose-6-phosphate isomerase OS=Gallus gallus GN=MPI PE=3 SV=2 - [F1NIE1_CHICK]	2	2	3	1	0.995701	1.50449	0.992848	1.20892	1.35646	424	45.8804
F1NIF0	Uncharacterized protein OS=Gallus gallus GN=CA9 PE=4 SV=2 - [F1NIF0_CHICK]	3	3	4	1	0.942627	1.11626	1.23836	1.16881	1.26291	367	40.7544
F1NIF3	Uncharacterized protein OS=Gallus gallus GN=SCO1 PE=4 SV=2 - [F1NIF3_CHICK]	2	2	2	1	0.90917	0.913525	1.04698	0.933958	1.01898	195	21.931
F1NIF9	Uncharacterized protein OS=Gallus gallus PE=4 SV=2 - [F1NIF9_CHICK]	2	2	7	1	1.04564	0.877128	1.26274	2.22793	3.09081	746	83.812
F1NIG7	Uncharacterized protein OS=Gallus gallus GN=EIF1B PE=4 SV=2 - [F1NIG7_CHICK]	3	3	16	1	1.00586	1.2011	1.00705	0.953815	0.871786	113	12.8157
F1NIH5	Uncharacterized protein OS=Gallus gallus GN=PDAP1 PE=4 SV=2 - [F1NIH5_CHICK]	4	4	8	1	0.946239	0.816011	1.20371	1.18804	1.14787	180	20.5876
F1NII4	Uncharacterized protein OS=Gallus gallus GN=NLE1 PE=4 SV=2 - [F1NII4_CHICK]	1	1	1	1	1.10869	1.45371	0.897842	1.25594	1.20491	488	54.0014
F1NII6	Uncharacterized protein OS=Gallus gallus GN=NHP2L1 PE=4 SV=2 - [F1NII6_CHICK]	3	3	7	1	0.979497	0.802057	1.06213	1.07245	0.899637	128	14.0655
F1NII7	Uncharacterized protein OS=Gallus gallus GN=FBN1 PE=4 SV=2 - [F1NII7_CHICK]	5	5	9	1	1.02122	1.25415	1.68444	1.57911	1.48052	2768	301.142
F1NIJ6	Glucose-6-phosphate isomerase OS=Gallus gallus GN=GPI PE=3 SV=1 - [F1NIJ6_CHICK]	11	11	20	1	1.13153	1.13728	1.63018	2.20664	3.2182	553	62.0908
F1NIK3	Uncharacterized protein OS=Gallus gallus GN=DRG2 PE=4 SV=1 - [F1NIK3_CHICK]	1	1	1	1	1.08291	1.21296	1.25766	1.33438	1.52774	364	40.7025
F1NIL0	Uncharacterized protein OS=Gallus gallus GN=SEPT8 PE=3 SV=2 - [F1NIL0_CHICK]	2	6	15	1	1.10385	0.399052	0.960476	0.665068	0.759145	545	62.4798
F1NIM4	Uncharacterized protein OS=Gallus gallus GN=FKBP4 PE=4 SV=1 - [F1NIM4_CHICK]	15	15	43	1	0.982914	0.688584	0.824685	0.661812	0.612903	442	50.4135
F1NIN2	Carboxypeptidase OS=Gallus gallus GN=CTSA PE=3 SV=1 - [F1NIN2_CHICK]	1	1	1	1	0.907209	0.346733	0.841997	1.00988	0.985815	471	53.1481
F1NIN5	Collectin-12 OS=Gallus gallus GN=COLEC12 PE=4 SV=2 - [F1NIN5_CHICK]	4	4	5	1	0.96794	1.00354	0.898934	0.916971	0.91549	742	81.804
F1NIP2	Uncharacterized protein OS=Gallus gallus GN=COQ7 PE=3 SV=2 - [F1NIP2_CHICK]	1	1	1	1	1.05892	1.01097	1.13001	1.40996	1.69823	218	23.8533
F1NIP5	Uncharacterized protein OS=Gallus gallus GN=PRPS1 PE=3 SV=2 - [F1NIP5_CHICK]	7	7	9	1	1.06736	0.65848	1.23991	0.907217	0.951517	327	35.4063
F1NIP6	Uncharacterized protein OS=Gallus gallus GN=MYEF2 PE=4 SV=2 - [F1NIP6_CHICK]	12	12	21	1	0.99091	0.946664	0.924617	0.877876	0.825015	616	65.6834
F1NIQ3	Sister chromatid cohesion protein PDS5 homolog A OS=Gallus gallus GN=PDS5A PE=4 SV=1 - [F1NIQ3_CHICK]	3	3	3	1	0.926673	1.40902	0.927216	0.840772	0.860776	1330	150.02
F1NIQ4	Uncharacterized protein OS=Gallus gallus GN=TOM1L2 PE=4 SV=1 - [F1NIQ4_CHICK]	3	4	8	1	1.03049	0.729732	1.14094	1.20963	1.17164	507	55.7718
F1NIR6	Nuclear cap-binding protein subunit 2 OS=Gallus gallus GN=NCBP2 PE=4 SV=2 - [F1NIR6_CHICK]	1	1	1	1	1.12473	0.93765	0.880807	0.919755	0.937071	169	19.1994
F1NIT4	Uncharacterized protein OS=Gallus gallus GN=APBB2 PE=4 SV=2 - [F1NIT4_CHICK]	1	1	1	1	1.00984	2.62394	1.51842	1.93994	1.82836	732	80.4127
F1NIU4	Uncharacterized protein OS=Gallus gallus GN=LIMCH1 PE=4 SV=2 - [F1NIU4_CHICK]	18	18	26	1	0.998023	1.21853	1.28974	1.34783	1.32115	1089	122.308
F1NIU6	Uncharacterized protein OS=Gallus gallus GN=M6PR PE=4 SV=2 - [F1NIU6_CHICK]	1	1	1	1	0.966312	1.0023	0.881421	0.794846	0.827071	291	32.3287
F1NIX0	Uncharacterized protein OS=Gallus gallus GN=RPL8 PE=3 SV=2 - [F1NIX0_CHICK]	2	2	4	1	0.924869	0.616735	0.742111	0.713109	0.767424	257	28.0053
F1NIX4	Uncharacterized protein OS=Gallus gallus GN=MECR PE=4 SV=2 - [F1NIX4_CHICK]	2	2	2	1	1.08924	1.53369	1.30074	1.51612	1.51677	364	38.9555
F1NIY3	Programmed cell death protein 4 OS=Gallus gallus GN=PDCD4 PE=4 SV=1 - [F1NIY3_CHICK]	3	3	4	1	0.916764	0.686841	0.875139	0.807861	0.732478	467	51.6914
F1NIY7	Uncharacterized protein OS=Gallus gallus GN=MAOA PE=4 SV=1 - [F1NIY7_CHICK]	1	1	2	1	1.04467	1.9334	1.22081	1.55984	1.63513	422	48.1764
F1NJ08	Vimentin OS=Gallus gallus GN=VIM PE=3 SV=1 - [F1NJ08_CHICK]	15	33	494	1	0.933582	0.648425	0.929037	0.57077	0.550606	460	53.1827
F1NJ10	Uncharacterized protein OS=Gallus gallus GN=SLC25A5 PE=3 SV=2 - [F1NJ10_CHICK]	1	6	21	1	1.18145	1.21317	1.07537	2.73406	4.86452	319	34.9803
F1NJ14	Uncharacterized protein OS=Gallus gallus GN=RNF126 PE=4 SV=2 - [F1NJ14_CHICK]	1	1	1	1	1.07394	1.27845	1.04571	0.924122	0.786761	298	33.0316
F1NJ23	Laminin subunit beta-1 OS=Gallus gallus GN=LAMB1 PE=4 SV=2 - [F1NJ23_CHICK]	21	21	40	1	0.993429	1.05477	2.13546	2.2032	2.15624	1536	168.401
F1NJ37	Uncharacterized protein OS=Gallus gallus GN=MYL4 PE=4 SV=2 - [F1NJ37_CHICK]	3	4	16	1	0.942007	0.752596	0.846403	0.816818	0.714279	185	20.6393
F1NJ40	ATP-dependent RNA helicase DDX42 OS=Gallus gallus GN=DDX42 PE=4 SV=2 - [F1NJ40_CHICK]	6	6	7	1	0.992609	0.879327	0.858896	0.827651	0.8727	944	102.988
F1NJ42	Uncharacterized protein OS=Gallus gallus GN=RANBP3 PE=4 SV=2 - [F1NJ42_CHICK]	6	6	8	1	0.939797	0.847657	0.851456	0.626398	0.61057	557	59.6132
F1NJ46	Uncharacterized protein OS=Gallus gallus GN=C5H14ORF169 PE=4 SV=1 - [F1NJ46_CHICK]	1	1	1	1	1.07245	0.811528	0.792641	0.798547	0.792114	601	65.5965
F1NJ53	Uncharacterized protein OS=Gallus gallus GN=SMPX PE=4 SV=2 - [F1NJ53_CHICK]	2	2	5	1	1.04062	0.640915	2.73778	4.59919	4.03283	88	9.64711
F1NJ66	Uncharacterized protein OS=Gallus gallus GN=LOC427439 PE=4 SV=2 - [F1NJ66_CHICK]	2	2	2	1	0.968002	1.03484	0.909365	0.837416	0.829794	2783	314.712
F1NJ69	Uncharacterized protein OS=Gallus gallus GN=USO1 PE=4 SV=2 - [F1NJ69_CHICK]	15	15	20	1	1.06418	0.948103	0.890207	0.747819	0.797867	952	106.066
F1NJ73	Adenylate kinase OS=Gallus gallus GN=AK2 PE=3 SV=2 - [F1NJ73_CHICK]	8	8	16	1	1.04453	0.860434	1.11449	1.07388	1.08012	251	27.3291
F1NJ94	Uncharacterized protein OS=Gallus gallus GN=ERLIN1 PE=4 SV=2 - [F1NJ94_CHICK]	2	5	7	1	0.96441	0.995441	0.859323	1.00135	0.940133	363	40.8064
F1NJ97	Isocitrate dehydrogenase [NAD] subunit, mitochondrial OS=Gallus gallus GN=IDH3A PE=3 SV=2 - [F1NJ97_CHICK]	7	7	19	1	1.08046	1.1293	1.13082	2.039	2.38913	360	39.2871
F1NJD4	Uncharacterized protein OS=Gallus gallus GN=ZFAND5 PE=4 SV=1 - [F1NJD4_CHICK]	1	1	1	1	0.914676	1.39712	0.986811	1.15785	1.06104	212	23.1251
F1NJD7	Uncharacterized protein OS=Gallus gallus GN=DSC2 PE=4 SV=2 - [F1NJD7_CHICK]	2	2	2	1	1.01032	2.13734	1.44657	1.75278	1.47631	885	97.6776
F1NJF0	Uncharacterized protein OS=Gallus gallus GN=C1QBP PE=4 SV=2 - [F1NJF0_CHICK]	4	4	33	1	0.939946	0.691936	1.01493	1.02731	0.973217	207	23.5325
F1NJF3	Uncharacterized protein OS=Gallus gallus GN=LASP1 PE=4 SV=2 - [F1NJF3_CHICK]	9	9	19	1	0.971575	0.687176	0.946884	0.619975	0.583265	236	27.187
F1NJH4	Uncharacterized protein OS=Gallus gallus GN=BRAP PE=4 SV=1 - [F1NJH4_CHICK]	1	1	2	1	0.986695	1.17786	0.981404	1.02067	1.02935	556	63.4031
F1NJI0	Annexin OS=Gallus gallus GN=ANXA5 PE=3 SV=1 - [F1NJI0_CHICK]	20	20	58	1	1.18321	0.746956	1.04288	0.79885	0.813904	321	36.1857
F1NJJ9	Uncharacterized protein OS=Gallus gallus GN=GHITM PE=3 SV=2 - [F1NJJ9_CHICK]	1	1	1	1	1.02885	2.35664	1.25592	1.75451	1.67011	350	37.0142
F1NJK8	Uncharacterized protein OS=Gallus gallus GN=PRMT8 PE=3 SV=2 - [F1NJK8_CHICK]	1	1	1	1	1.07541	0.479012	0.615468	0.498593	0.498391	379	43.4267
F1NJL0	Uncharacterized protein OS=Gallus gallus GN=ATXN2 PE=4 SV=2 - [F1NJL0_CHICK]	8	8	15	1	1.03004	0.974755	0.863447	0.745677	0.78236	1094	118.195
F1NJM1	tRNA (cytosine(34)-C(5))-methyltransferase OS=Gallus gallus GN=NSUN2 PE=4 SV=1 - [F1NJM1_CHICK]	1	1	1	1	0.930384	1.01111	0.856301	1.06487	0.95785	793	90.5227
F1NJM8	Uncharacterized protein OS=Gallus gallus GN=SYNM PE=3 SV=2 - [F1NJM8_CHICK]	12	12	15	1	0.963348	1.41526	1.52879	2.03269	2.00777	1604	182.277
F1NJM9	Uncharacterized protein OS=Gallus gallus GN=Gga.24676 PE=4 SV=2 - [F1NJM9_CHICK]	1	1	1	1	1.13266	1.32069	0.923044	0.876894	0.911345	475	51.7734
F1NJN5	Uncharacterized protein OS=Gallus gallus GN=SMARCD3 PE=4 SV=2 - [F1NJN5_CHICK]	1	1	1	1	1.05175	0.628065	1.16808	0.903385	0.94588	485	56.2889
F1NJR5	Uncharacterized protein OS=Gallus gallus GN=Gga.55808 PE=4 SV=2 - [F1NJR5_CHICK]	1	3	3	1	0.881084	1.14135	1.27814	1.47644	1.40261	1937	212.498
F1NJS6	Importin subunit alpha OS=Gallus gallus GN=KPNA2 PE=3 SV=1 - [F1NJS6_CHICK]	1	2	3	1	0.965882	0.892389	0.611851	0.678575	0.662171	528	57.9811
F1NJT4	Fibronectin OS=Gallus gallus GN=FN1 PE=4 SV=2 - [F1NJT4_CHICK]	43	43	147	1	1.09649	0.882025	0.760722	0.751648	0.718122	2360	258.997
F1NJU7	Tyrosine--tRNA ligase OS=Gallus gallus GN=YARS PE=3 SV=2 - [F1NJU7_CHICK]	9	10	12	1	1.08042	0.529779	1.01278	0.917691	1.02094	527	59.2749
F1NJW0	Uncharacterized protein OS=Gallus gallus GN=AKAP12 PE=4 SV=2 - [F1NJW0_CHICK]	58	58	114	1	0.980071	0.693218	0.885886	0.629657	0.608794	1907	207.264
F1NJX8	Uncharacterized protein OS=Gallus gallus GN=FNTA PE=4 SV=2 - [F1NJX8_CHICK]	1	1	2	1	1.08284	1.9179	0.802378	1.04312	0.805619	356	41.9859
F1NJY4	Uncharacterized protein OS=Gallus gallus GN=GPR15 PE=3 SV=2 - [F1NJY4_CHICK]	1	1	1	1	1.1285	0.560063	1.30295	1.36841	1.48281	361	41.1953
F1NJZ8	Uncharacterized protein OS=Gallus gallus GN=KCTD1 PE=4 SV=2 - [F1NJZ8_CHICK]	1	1	1	1	1.0421	1.64166	1.03059	0.986063	1.03921	367	40.2616
F1NK29	Na(+)/H(+) exchange regulatory cofactor NHE-RF OS=Gallus gallus GN=SLC9A3R1 PE=4 SV=1 - [F1NK29_CHICK]	5	5	5	1	0.954334	1.3751	1.02287	1.17979	1.20238	333	35.8591
F1NK34	Uncharacterized protein OS=Gallus gallus GN=TJP2 PE=4 SV=2 - [F1NK34_CHICK]	2	2	3	1	0.876939	0.708551	1.01206	0.804822	0.850789	1163	130.648
F1NK38	T-complex protein 1 subunit eta OS=Gallus gallus GN=CCT7 PE=3 SV=2 - [F1NK38_CHICK]	14	14	40	1	1.08332	0.773603	0.831954	0.785538	0.754306	551	60.0232
F1NK40	Uncharacterized protein OS=Gallus gallus GN=A2ML4 PE=4 SV=2 - [F1NK40_CHICK]	12	13	19	1	0.990549	1.38019	1.03	1.71218	2.07686	1474	163.236
F1NK54	Uncharacterized protein OS=Gallus gallus GN=TAX1BP3 PE=4 SV=2 - [F1NK54_CHICK]	1	2	4	1	0.938169	0.82576	0.842705	0.720271	0.796016	125	13.9002
F1NK57	Uncharacterized protein OS=Gallus gallus GN=LIMD1 PE=4 SV=2 - [F1NK57_CHICK]	3	3	4	1	0.965228	0.645321	0.916943	0.843163	0.886158	575	61.6102
F1NK75	Uncharacterized protein OS=Gallus gallus PE=3 SV=2 - [F1NK75_CHICK]	1	15	95	1	0.95181	1.54921	2.24011	4.13239	3.88065	284	32.7656
F1NK88	Rho-associated protein kinase OS=Gallus gallus GN=ROCK2 PE=3 SV=2 - [F1NK88_CHICK]	4	4	5	1	1.03717	1.36412	1.14004	1.21729	1.19048	1391	161.528
F1NK96	Uncharacterized protein OS=Gallus gallus GN=PDIA6 PE=3 SV=1 - [F1NK96_CHICK]	11	11	34	1	0.980847	0.731305	0.878841	0.666736	0.569112	447	48.7574
F1NK98	Tubulin-specific chaperone D OS=Gallus gallus GN=TBCD PE=4 SV=2 - [F1NK98_CHICK]	2	2	3	1	0.916628	1.05588	1.07979	1.02141	0.925725	1019	113.605
F1NKE8	Uncharacterized protein OS=Gallus gallus GN=PDXK PE=4 SV=2 - [F1NKE8_CHICK]	4	4	4	1	0.97346	1.95168	1.1844	1.38469	1.26282	322	35.6182
F1NKE9	Uncharacterized protein OS=Gallus gallus GN=KHDRBS3 PE=4 SV=2 - [F1NKE9_CHICK]	3	3	5	1	0.969943	0.73407	1.02829	0.924122	0.868172	382	42.6757
F1NKH3	Uncharacterized protein OS=Gallus gallus GN=HOOK3 PE=4 SV=2 - [F1NKH3_CHICK]	13	13	19	1	1.00491	1.1922	1.04439	1.05406	1.05874	722	83.4337
F1NKI1	Cartilage-associated protein OS=Gallus gallus GN=CRTAP PE=4 SV=2 - [F1NKI1_CHICK]	7	7	8	1	1.02941	0.853088	0.785732	0.700494	0.644073	393	45.9793
F1NKJ7	Uncharacterized protein OS=Gallus gallus GN=ABHD10 PE=4 SV=2 - [F1NKJ7_CHICK]	1	1	1	1	1.02796	1.74725	1.25166	1.37877	1.32917	297	33.3171
F1NKK6	Succinate dehydrogenase [ubiquinone] cytochrome b small subunit, mitochondrial OS=Gallus gallus GN=SDHD PE=4 SV=2 - [F1NKK6_CHICK]	1	1	1	1	0.985826	1.1431	0.937622	1.68977	0.991137	157	16.4247
F1NKL4	Uncharacterized protein OS=Gallus gallus GN=DYNC1H1 PE=4 SV=2 - [F1NKL4_CHICK]	30	30	38	1	1.09385	1.22616	1.24511	1.21317	1.53922	4577	525.454
F1NKN6	Lens epithelium-derived growth factor OS=Gallus gallus GN=PSIP1 PE=4 SV=2 - [F1NKN6_CHICK]	4	5	7	1	0.966363	1.17212	0.977799	0.743104	0.777268	559	62.6262
F1NKN8	Uncharacterized protein OS=Gallus gallus GN=HMBS PE=3 SV=2 - [F1NKN8_CHICK]	8	8	13	1	1.0111	0.808339	0.905374	0.91062	0.8892	358	38.9672
F1NKQ7	Uncharacterized protein OS=Gallus gallus GN=FADD PE=4 SV=2 - [F1NKQ7_CHICK]	1	1	2	1	0.913233	0.492974	0.937022	0.833068	0.650638	196	22.9149
F1NKR8	Major vault protein OS=Gallus gallus GN=MVP PE=4 SV=2 - [F1NKR8_CHICK]	16	16	33	1	1.00867	0.977338	1.05748	1.0137	0.914971	849	93.723
F1NKT1	Uncharacterized protein OS=Gallus gallus GN=GTF2A1 PE=4 SV=2 - [F1NKT1_CHICK]	1	1	4	1	0.913171	0.797388	0.774836	0.822519	0.709119	367	40.7262
F1NKT5	Transcription factor BTF3 OS=Gallus gallus GN=BTF3L4 PE=3 SV=1 - [F1NKT5_CHICK]	5	6	13	1	0.963615	0.599931	0.955025	0.852154	0.777509	158	17.25
F1NKT9	Uncharacterized protein OS=Gallus gallus GN=COMMD1 PE=4 SV=2 - [F1NKT9_CHICK]	3	3	4	1	0.989668	1.27976	0.98037	1.06808	1.44612	194	21.4209
F1NKU9	Uncharacterized protein OS=Gallus gallus GN=NRAP PE=4 SV=2 - [F1NKU9_CHICK]	2	2	3	1	0.913523	1.06553	2.44137	1.78585	2.05697	1736	198.754
F1NKV0	Uncharacterized protein OS=Gallus gallus GN=DNAJB4 PE=4 SV=2 - [F1NKV0_CHICK]	3	3	5	1	1.04495	0.874905	1.18912	1.1213	1.29774	339	38.2536
F1NKW4	Uncharacterized protein OS=Gallus gallus GN=IAH1 PE=4 SV=2 - [F1NKW4_CHICK]	3	3	3	1	1.06051	1.05202	1.03636	1.15914	1.16728	249	27.6362
F1NKX2	Uncharacterized protein OS=Gallus gallus GN=EDC4 PE=4 SV=2 - [F1NKX2_CHICK]	6	6	8	1	1.05288	0.854411	0.979721	1.04206	1.04286	1567	171.38
F1NKY6	Uncharacterized protein OS=Gallus gallus GN=CPNE1 PE=4 SV=2 - [F1NKY6_CHICK]	6	6	9	1	1.01369	0.771149	0.825592	0.766272	0.952575	533	59.6841
F1NKZ6	Uncharacterized protein OS=Gallus gallus GN=EIF1AY PE=3 SV=2 - [F1NKZ6_CHICK]	4	4	15	1	0.950652	0.494319	0.889916	0.640451	0.652031	139	15.8339
F1NL02	Uncharacterized protein OS=Gallus gallus GN=COL22A1 PE=4 SV=2 - [F1NL02_CHICK]	1	1	2	1	0.960429	1.50977	0.909631	1.19212	1.28035	1614	161.413
F1NL22	Uncharacterized protein OS=Gallus gallus GN=STAM PE=4 SV=2 - [F1NL22_CHICK]	8	8	14	1	0.977819	0.675065	0.958115	0.964706	0.934585	525	57.4812
F1NL38	Uncharacterized protein OS=Gallus gallus PE=4 SV=2 - [F1NL38_CHICK]	1	2	3	1	1.12223	0.500609	1.00285	0.958838	0.796666	389	44.2738
F1NL40	Uncharacterized protein OS=Gallus gallus GN=WDR4 PE=3 SV=1 - [F1NL40_CHICK]	1	1	1	1	0.930641	0.96749	0.83486	0.781263	0.772536	409	46.1091
F1NL71	Uncharacterized protein OS=Gallus gallus GN=CCDC47 PE=4 SV=2 - [F1NL71_CHICK]	3	3	3	1	1.06642	1.68572	0.888216	1.05444	1.0516	481	55.6243
F1NL81	Uncharacterized protein OS=Gallus gallus PE=4 SV=2 - [F1NL81_CHICK]	1	1	1	1	0.929035	1.22627	1.48377	1.67618	1.85875	265	29.5342
F1NL83	Uncharacterized protein OS=Gallus gallus GN=LOC771947 PE=4 SV=2 - [F1NL83_CHICK]	1	1	2	1	1.03278	0.409843	0.828045	1.28327	1.71853	79	8.87262
F1NL88	Uncharacterized protein OS=Gallus gallus GN=RTN4IP1 PE=4 SV=2 - [F1NL88_CHICK]	1	1	1	1	0.914683	1.11359	1.16919	1.90123	1.66202	389	42.3832
F1NLA0	Glutamyl-tRNA(Gln) amidotransferase subunit A, mitochondrial OS=Gallus gallus GN=QRSL1 PE=3 SV=2 - [F1NLA0_CHICK]	1	1	1	1	0.724588	1.02009	0.945959	1.31842	1.30017	472	51.0558
F1NLA7	Zinc finger CCCH domain-containing protein 11A OS=Gallus gallus GN=ZC3H11A PE=4 SV=1 - [F1NLA7_CHICK]	3	3	3	1	0.989	1.21757	0.969148	0.986997	1.05802	723	78.983
F1NLB3	Neural cell adhesion molecule 1 OS=Gallus gallus GN=NCAM1 PE=4 SV=2 - [F1NLB3_CHICK]	1	10	20	1	1.02919	0.752076	0.851763	0.711717	0.76196	1090	117.185
F1NLC7	Uncharacterized protein OS=Gallus gallus GN=TXNDC12 PE=4 SV=2 - [F1NLC7_CHICK]	5	6	22	1	0.93325	0.678826	0.919877	0.839569	0.852582	170	18.5502
F1NLD3	Uncharacterized protein OS=Gallus gallus GN=Gga.53205 PE=4 SV=2 - [F1NLD3_CHICK]	4	4	4	1	0.859726	0.869262	0.917912	0.876902	0.811566	517	59.432
F1NLE3	Uncharacterized protein OS=Gallus gallus GN=CRLF3 PE=4 SV=2 - [F1NLE3_CHICK]	1	1	1	1	0.874623	1.25666	0.847797	0.977758	0.935814	397	44.5881
F1NLE4	Glutathione synthetase OS=Gallus gallus GN=GSS PE=3 SV=2 - [F1NLE4_CHICK]	2	2	2	1	1.09087	1.16252	0.971175	1.02108	0.949575	474	52.2533
F1NLE6	Oxysterol-binding protein OS=Gallus gallus GN=OSBPL9 PE=3 SV=2 - [F1NLE6_CHICK]	1	1	1	1	0.911615	0.610165	0.686493	0.453907	0.458939	739	83.1672
F1NLE7	Uncharacterized protein OS=Gallus gallus GN=AIMP1 PE=4 SV=2 - [F1NLE7_CHICK]	9	10	16	1	1.05797	0.665192	0.819383	0.808811	0.89971	329	35.9299
F1NLF0	Uncharacterized protein OS=Gallus gallus GN=EPS15 PE=4 SV=1 - [F1NLF0_CHICK]	9	9	12	1	0.931074	1.02228	1.05696	1.07741	0.999481	919	100.607
F1NLF2	KH domain-containing, RNA-binding, signal transduction-associated protein 1 OS=Gallus gallus GN=KHDRBS1 PE=4 SV=2 - [F1NLF2_CHICK]	2	2	3	1	1.02026	0.419869	0.8519	0.649115	0.789992	433	46.4954
F1NLG1	Uncharacterized protein OS=Gallus gallus GN=FAF1 PE=4 SV=2 - [F1NLG1_CHICK]	7	7	14	1	0.972182	0.888756	0.993724	0.976313	0.944325	613	69.5994
F1NLG5	Sideroflexin OS=Gallus gallus GN=SFXN1 PE=3 SV=2 - [F1NLG5_CHICK]	2	2	2	1	1.01051	1.09382	0.822639	0.848682	0.961086	325	36.0406
F1NLG8	Uncharacterized protein OS=Gallus gallus GN=EIF2B1 PE=3 SV=2 - [F1NLG8_CHICK]	1	1	1	1	1.09839	1.89746	1.07558	1.0357	0.993566	306	33.8971
F1NLH8	Uncharacterized protein OS=Gallus gallus GN=DNAJA4 PE=3 SV=2 - [F1NLH8_CHICK]	4	5	6	1	1.08376	1.00554	1.19385	1.45649	1.6258	428	47.9632
F1NLH9	Inosine triphosphate pyrophosphatase OS=Gallus gallus GN=ITPA PE=3 SV=2 - [ITPA_CHICK]	4	4	8	1	0.99013	0.701414	0.767384	0.717727	0.735964	201	22.2483
F1NLI4	Uncharacterized protein OS=Gallus gallus GN=TXLNA PE=4 SV=2 - [F1NLI4_CHICK]	1	2	5	1	0.916288	1.24895	1.28992	1.10187	1.04972	471	54.4846
F1NLI7	Uncharacterized protein OS=Gallus gallus GN=ASH2L PE=4 SV=2 - [F1NLI7_CHICK]	1	1	1	1	1.03829	0.741176	0.969574	0.716403	0.689499	611	67.0917
F1NLJ3	Uncharacterized protein OS=Gallus gallus GN=RPS6KA3 PE=3 SV=2 - [F1NLJ3_CHICK]	4	4	9	1	0.948063	1.27665	1.20906	1.46881	1.74741	712	80.6046
F1NLK0	Uncharacterized protein OS=Gallus gallus GN=GNL3 PE=4 SV=2 - [F1NLK0_CHICK]	4	4	4	1	1.06014	1.37909	0.857551	0.852836	0.886025	683	76.1945
F1NLK4	Uncharacterized protein OS=Gallus gallus GN=PIP4K2B PE=4 SV=1 - [F1NLK4_CHICK]	3	5	8	1	1.04739	0.767059	1.24435	1.41569	1.56348	373	42.6143
F1NLK6	Uncharacterized protein OS=Gallus gallus PE=4 SV=2 - [F1NLK6_CHICK]	1	1	2	1	1.00558	1.26425	1.08086	1.16876	1.27367	979	110.16
F1NLL3	Phosphoinositide phospholipase C OS=Gallus gallus GN=PLCB1 PE=4 SV=2 - [F1NLL3_CHICK]	1	1	1	1	0.979583	1.08204	1.05214	1.09597	1.17499	1087	124.634
F1NLL4	Uncharacterized protein OS=Gallus gallus GN=NUTF2 PE=4 SV=2 - [F1NLL4_CHICK]	1	1	1	1	2.04038	0.425872	0.782198	0.544785	0.610801	127	14.4231
F1NLL8	Protein polybromo-1 OS=Gallus gallus GN=PBRM1 PE=4 SV=1 - [F1NLL8_CHICK]	2	2	3	1	1.01758	0.91348	1.21186	1.56186	1.53657	1630	186.715
F1NLM2	Uncharacterized protein OS=Gallus gallus GN=PHPT1 PE=4 SV=2 - [F1NLM2_CHICK]	4	4	5	1	0.926586	1.58129	1.02297	0.864328	0.89358	126	13.8929
F1NLN4	Uncharacterized protein OS=Gallus gallus GN=SPATA5 PE=4 SV=2 - [F1NLN4_CHICK]	1	2	6	1	1.08511	0.533043	0.842305	0.771788	0.887976	865	92.85
F1NLP0	Uncharacterized protein OS=Gallus gallus GN=FAT4 PE=4 SV=2 - [F1NLP0_CHICK]	4	4	5	1	0.97163	1.6064	0.994878	1.12215	1.0288	5005	542.408
F1NLQ1	Uncharacterized protein OS=Gallus gallus PE=4 SV=2 - [F1NLQ1_CHICK]	4	4	5	1	0.95294	0.971801	0.919037	0.931282	1.0034	827	93.8995
F1NLT8	Uncharacterized protein OS=Gallus gallus GN=ARHGDIB PE=4 SV=1 - [F1NLT8_CHICK]	6	6	16	1	1.02632	0.340487	0.961313	0.537265	0.52571	203	23.1717
F1NLU6	Enhancer of mRNA-decapping protein 3 OS=Gallus gallus GN=EDC3 PE=4 SV=1 - [F1NLU6_CHICK]	2	2	2	1	0.971163	0.933524	0.852575	0.870791	0.829388	506	56.0422
F1NLV6	Uncharacterized protein OS=Gallus gallus GN=COBLL1 PE=4 SV=2 - [F1NLV6_CHICK]	1	1	1	1	1.04956	1.482	1.27992	1.45301	1.61819	1157	127.591
F1NLV8	Inactive tyrosine-protein kinase 7 OS=Gallus gallus GN=PTK7 PE=3 SV=1 - [F1NLV8_CHICK]	3	3	4	1	0.989719	0.84697	0.775961	0.824654	0.797223	1049	115.911
F1NLW3	Uncharacterized protein OS=Gallus gallus GN=Gga.19190 PE=4 SV=2 - [F1NLW3_CHICK]	3	3	3	1	0.999536	1.61833	0.915028	1.21007	0.954689	233	24.7256
F1NLX2	Uncharacterized protein OS=Gallus gallus GN=SEPT6 PE=3 SV=1 - [F1NLX2_CHICK]	5	11	28	1	1.07673	0.404446	0.935514	0.64091	0.682316	426	48.6378
F1NLZ4	Fibromodulin OS=Gallus gallus GN=FMOD PE=4 SV=1 - [F1NLZ4_CHICK]	3	3	14	1	1.03074	2.23508	2.20668	2.5211	2.51495	380	43.8257
F1NLZ9	Uncharacterized protein OS=Gallus gallus GN=RYR2 PE=4 SV=2 - [F1NLZ9_CHICK]	1	1	1	1	0.891522	2.62914	1.29082	1.3257	1.8733	4072	464.717
F1NM08	Uncharacterized protein OS=Gallus gallus GN=DDX5 PE=3 SV=1 - [F1NM08_CHICK]	8	12	18	1	1.12652	0.691391	0.568456	0.561218	0.515275	595	66.7187
F1NM11	Uncharacterized protein OS=Gallus gallus GN=SYNC PE=4 SV=2 - [F1NM11_CHICK]	4	4	5	1	0.98007	1.85375	2.14565	1.51243	1.33769	323	37.8663
F1NM13	Ankyrin repeat and MYND domain-containing protein 2 OS=Gallus gallus GN=ANKMY2 PE=4 SV=1 - [F1NM13_CHICK]	1	1	1	1	0.90404	1.01601	0.945995	1.11279	1.23991	460	51.6149
F1NM36	Uncharacterized protein OS=Gallus gallus GN=PGM5 PE=4 SV=2 - [F1NM36_CHICK]	8	9	11	1	1.03926	1.90564	1.41069	1.80294	2.42529	567	62.6639
F1NM37	Uncharacterized protein OS=Gallus gallus GN=TBL3 PE=4 SV=1 - [F1NM37_CHICK]	1	1	1	1	0.971808	1.92125	1.03552	1.11393	0.95226	812	90.4332
F1NM39	Histone deacetylase OS=Gallus gallus GN=HDAC2 PE=3 SV=1 - [F1NM39_CHICK]	2	3	8	1	1.016	0.883441	0.82284	0.87244	0.773658	488	55.2688
F1NM49	Uncharacterized protein OS=Gallus gallus GN=MYH15 PE=3 SV=2 - [F1NM49_CHICK]	5	29	232	1	1.02783	1.45177	2.19085	3.03717	4.84453	1937	223.464
F1NM59	Uncharacterized protein OS=Gallus gallus GN=RBM27 PE=4 SV=2 - [F1NM59_CHICK]	1	1	1	1	0.95875	1.13501	1.16752	1.49186	1.10623	1006	113.005
F1NMA2	Sulfotransferase OS=Gallus gallus GN=SULT1E1 PE=3 SV=2 - [F1NMA2_CHICK]	1	2	2	1	0.957727	0.807332	0.888002	0.853567	1.46533	332	37.8377
F1NMA3	Sulfotransferase OS=Gallus gallus GN=Gga.8853 PE=3 SV=2 - [F1NMA3_CHICK]	1	1	2	1	1.1938	2.0369	0.9588	0.983864	0.899233	296	34.0398
F1NMA9	Uncharacterized protein OS=Gallus gallus GN=LZTFL1 PE=4 SV=2 - [F1NMA9_CHICK]	4	4	4	1	1.00015	1.01973	0.831102	0.745467	0.706757	314	36.2948
F1NMB9	Heme-binding protein 1 OS=Gallus gallus GN=HEBP1 PE=4 SV=1 - [F1NMB9_CHICK]	4	4	4	1	0.98229	0.591974	1.07923	0.796123	0.75006	189	21.0635
F1NMC3	Uncharacterized protein OS=Gallus gallus GN=MTHFD1 PE=3 SV=1 - [F1NMC3_CHICK]	8	8	9	1	1.06315	0.89991	0.788157	0.814573	1.04671	935	100.158
F1NMC6	Uncharacterized protein OS=Gallus gallus GN=ELP2 PE=4 SV=2 - [F1NMC6_CHICK]	1	1	1	1	0.965774	1.95377	1.14326	1.27602	1.33263	910	100.902
F1NMD7	Pre-mRNA-splicing factor RBM22 OS=Gallus gallus GN=RBM22 PE=4 SV=1 - [F1NMD7_CHICK]	6	6	11	1	1.04728	1.21855	0.972375	0.985415	0.940779	420	46.7454
F1NME8	Uncharacterized protein OS=Gallus gallus GN=ZMYND8 PE=4 SV=2 - [F1NME8_CHICK]	2	2	2	1	1.07617	1.70714	0.918571	0.975546	0.94995	1133	126.563
F1NMF3	Uncharacterized protein OS=Gallus gallus GN=TNN PE=4 SV=1 - [F1NMF3_CHICK]	1	1	1	1	0.933232	0.849257	0.791065	0.953537	1.09675	1037	115.336
F1NMF6	Procollagen-lysine,2-oxoglutarate 5-dioxygenase 1 OS=Gallus gallus GN=PLOD1 PE=4 SV=1 - [F1NMF6_CHICK]	6	6	8	1	1.07903	0.929886	1.3511	0.928934	0.999429	730	84.2909
F1NMJ7	Uncharacterized protein OS=Gallus gallus GN=SDF2 PE=4 SV=2 - [F1NMJ7_CHICK]	1	1	2	1	1.0623	1.8031	1.01216	1.09991	1.21838	173	19.211
F1NMK3	WAS protein family homolog 1 OS=Gallus gallus GN=WASH1 PE=4 SV=1 - [F1NMK3_CHICK]	3	3	4	1	1.00319	1.13086	0.908865	0.976764	0.96231	476	51.6206
F1NMN7	Uncharacterized protein OS=Gallus gallus GN=ALDH9A1 PE=3 SV=2 - [F1NMN7_CHICK]	9	9	15	1	1.06113	0.888969	0.734839	0.698621	0.85924	517	57.0554
F1NMP5	Uncharacterized protein OS=Gallus gallus GN=TUBA4A PE=3 SV=2 - [F1NMP5_CHICK]	1	9	45	1	1.06339	1.28714	0.737683	0.635319	0.572055	447	50.0756
F1NMQ0	Uncharacterized protein OS=Gallus gallus GN=GOLGA4 PE=4 SV=2 - [F1NMQ0_CHICK]	10	10	12	1	0.952365	1.54653	1.1781	1.40766	1.35115	2171	253.465
F1NMQ3	Uncharacterized protein OS=Gallus gallus GN=PCNP PE=4 SV=1 - [F1NMQ3_CHICK]	5	5	6	1	1.01293	0.907293	0.97304	0.577568	0.767101	178	19.0915
F1NMS0	Uncharacterized protein OS=Gallus gallus GN=AKT1 PE=3 SV=1 - [F1NMS0_CHICK]	3	4	5	1	1.07894	1.19546	0.896268	0.712788	0.79125	480	55.7599
F1NMW8	Uncharacterized protein OS=Gallus gallus GN=TRNT1 PE=3 SV=2 - [F1NMW8_CHICK]	2	2	2	1	1.02248	1.48241	0.981749	1.07565	1.07918	361	41.5134
F1NMZ3	Hemoglobin subunit epsilon OS=Gallus gallus GN=HBE PE=3 SV=1 - [F1NMZ3_CHICK]	1	4	19	1	1.15089	1.14041	1.49344	1.2647	1.57033	147	16.6067
F1NN08	Uncharacterized protein OS=Gallus gallus GN=ARF1 PE=3 SV=2 - [F1NN08_CHICK]	5	9	20	1	1.06079	0.435279	0.795238	0.595062	0.710294	181	20.6837
F1NN16	Uncharacterized protein OS=Gallus gallus GN=RPS7 PE=4 SV=2 - [F1NN16_CHICK]	7	7	19	1	0.976145	0.532027	0.805608	0.447996	0.446625	196	22.2974
F1NN41	Uncharacterized protein OS=Gallus gallus GN=PXDN PE=4 SV=2 - [F1NN41_CHICK]	6	6	7	1	1.03892	1.38815	1.12499	1.13874	0.964825	1428	160.83
F1NN51	Uncharacterized protein OS=Gallus gallus GN=FXR1 PE=4 SV=1 - [F1NN51_CHICK]	9	9	19	1	0.987728	1.30821	1.32159	1.2721	1.3368	633	70.8565
F1NN63	Uncharacterized protein OS=Gallus gallus GN=PGM1 PE=4 SV=1 - [F1NN63_CHICK]	12	13	30	1	0.968142	1.3552	1.76629	2.74834	3.5483	602	66.4491
F1NN66	Nucleoside-triphosphatase OS=Gallus gallus GN=NTPCR PE=2 SV=1 - [F1NN66_CHICK]	4	4	4	1	1.0578	0.991564	0.988088	1.15277	1.09087	190	20.8191
F1NN78	Uncharacterized protein OS=Gallus gallus GN=NECAP2 PE=4 SV=2 - [F1NN78_CHICK]	5	5	5	1	1.01931	1.80375	1.04845	1.1697	1.15706	266	28.8597
F1NN84	Uncharacterized protein OS=Gallus gallus GN=VPS37B PE=4 SV=1 - [F1NN84_CHICK]	4	4	6	1	0.98262	0.925959	1.02929	0.896549	0.972252	285	31.1872
F1NNA0	Uncharacterized protein OS=Gallus gallus GN=ZBTB2 PE=4 SV=1 - [F1NNA0_CHICK]	1	1	1	1	1.09302	2.12117	1.11138	1.34161	1.27575	511	56.8878
F1NNB9	Pre-mRNA-splicing factor SLU7 OS=Gallus gallus GN=SLU7 PE=4 SV=2 - [F1NNB9_CHICK]	1	1	1	1	1.01381	0.572898	0.924273	0.939197	0.869773	564	65.4004
F1NNC9	Methylthioribulose-1-phosphate dehydratase OS=Gallus gallus GN=APIP PE=3 SV=1 - [F1NNC9_CHICK]	1	1	1	1	0.831061	3.1676	1.07613	1.54567	1.42956	242	26.7771
F1NND9	Uncharacterized protein OS=Gallus gallus GN=ICT1 PE=4 SV=2 - [F1NND9_CHICK]	2	2	2	1	1.02304	0.469605	1.18044	1.30003	1.39317	194	21.9484
F1NNE7	Uncharacterized protein OS=Gallus gallus GN=LNPEP PE=4 SV=2 - [F1NNE7_CHICK]	3	3	5	1	0.983883	1.56632	1.14096	1.2132	1.2746	1024	116.928
F1NNE8	Uncharacterized protein OS=Gallus gallus GN=FOXO3 PE=4 SV=2 - [F1NNE8_CHICK]	1	1	1	1	0.972268	1.04963	1.00967	1.10524	0.938725	472	50.7214
F1NNF7	Succinate dehydrogenase [ubiquinone] iron-sulfur subunit, mitochondrial OS=Gallus gallus GN=SDHB PE=3 SV=1 - [F1NNF7_CHICK]	7	7	13	1	1.14726	1.43013	1.10978	1.91206	2.5308	290	32.5664
F1NNH9	Uncharacterized protein OS=Gallus gallus GN=TOMM70A PE=4 SV=2 - [F1NNH9_CHICK]	8	8	14	1	0.993776	0.720359	1.01239	1.08174	1.20988	653	72.5046
F1NNI2	Lon protease homolog OS=Gallus gallus GN=LONP1 PE=3 SV=2 - [F1NNI2_CHICK]	8	8	10	1	1.00031	0.790537	0.962166	1.01293	1.08911	845	95.1018
F1NNI7	39S ribosomal protein L15, mitochondrial OS=Gallus gallus GN=MRPL15 PE=3 SV=1 - [F1NNI7_CHICK]	1	1	1	1	0.906034	0.964932	0.780284	1.07236	1.07907	297	33.5659
F1NNJ3	Uncharacterized protein OS=Gallus gallus GN=SNW1 PE=4 SV=2 - [F1NNJ3_CHICK]	4	4	7	1	1.00586	0.639905	0.858919	0.797634	0.892171	538	61.8347
F1NNK5	Uncharacterized protein OS=Gallus gallus GN=APOBEC2 PE=4 SV=2 - [F1NNK5_CHICK]	7	7	33	1	0.999539	0.981202	1.631	2.42297	2.63114	222	25.9388
F1NNL9	Uncharacterized protein OS=Gallus gallus GN=TSR1 PE=4 SV=2 - [F1NNL9_CHICK]	2	2	2	1	1.07749	0.819728	0.984498	1.095	0.969226	373	42.6577
F1NNP6	Uncharacterized protein OS=Gallus gallus GN=GLRX3 PE=4 SV=1 - [F1NNP6_CHICK]	6	6	16	1	0.998826	0.796182	1.03152	0.92875	0.86314	338	37.3471
F1NNP9	Uncharacterized protein OS=Gallus gallus GN=NHP2 PE=4 SV=2 - [F1NNP9_CHICK]	4	4	6	1	0.966456	0.764969	0.854607	0.652222	0.648497	148	16.6407
F1NNQ3	Vacuolar protein sorting-associated protein 29 OS=Gallus gallus GN=VPS29 PE=3 SV=1 - [F1NNQ3_CHICK]	2	2	5	1	1.05162	0.620423	0.852872	0.672	0.882605	184	20.6558
F1NNQ9	Uncharacterized protein OS=Gallus gallus GN=PRPF4 PE=4 SV=2 - [F1NNQ9_CHICK]	1	1	2	1	0.98079	0.910827	0.844355	0.920279	0.865304	538	59.9201
F1NNR1	Uncharacterized protein OS=Gallus gallus GN=UGP2 PE=4 SV=1 - [F1NNR1_CHICK]	9	9	17	1	1.05315	0.843581	1.03066	1.47512	1.65107	508	56.7987
F1NNS0	Uncharacterized protein OS=Gallus gallus GN=FOXK2 PE=4 SV=2 - [F1NNS0_CHICK]	1	1	1	1	0.858566	2.03351	0.96781	1.19068	1.13788	545	58.4323
F1NNS8	Uncharacterized protein OS=Gallus gallus GN=PRDX4 PE=4 SV=1 - [F1NNS8_CHICK]	7	8	32	1	0.980183	0.60734	0.914012	0.7176	0.704728	288	32.1366
F1NNU3	Uncharacterized protein OS=Gallus gallus GN=NFS1 PE=3 SV=2 - [F1NNU3_CHICK]	2	2	2	1	1.05563	1.1709	0.958547	1.03137	1.07889	445	49.0752
F1NNU4	Uncharacterized protein OS=Gallus gallus GN=NT5DC2 PE=4 SV=2 - [F1NNU4_CHICK]	1	1	1	1	0.969607	1.70909	1.3269	1.47903	1.69956	572	65.7333
F1NNU8	Uncharacterized protein OS=Gallus gallus GN=ARHGEF10 PE=4 SV=2 - [F1NNU8_CHICK]	1	1	1	1	0.918467	0.824661	0.953233	0.710112	0.772693	1352	151.437
F1NNV4	Uncharacterized protein OS=Gallus gallus PE=4 SV=2 - [F1NNV4_CHICK]	6	6	7	1	1.01556	1.32557	0.929801	0.854666	0.854316	1205	131.889
F1NNV6	Uncharacterized protein OS=Gallus gallus GN=ATP6AP1 PE=4 SV=2 - [F1NNV6_CHICK]	1	1	1	1	1.0949	0.933099	0.943513	1.19098	0.893576	465	52.0035
F1NNV7	MICOS complex subunit OS=Gallus gallus GN=APOO PE=4 SV=2 - [F1NNV7_CHICK]	2	2	3	1	1.04954	1.17772	1.16183	1.9221	2.05739	219	24.1406
F1NNW0	Uncharacterized protein OS=Gallus gallus GN=MYOM2 PE=4 SV=1 - [F1NNW0_CHICK]	47	47	161	1	0.968608	1.62856	1.98497	3.57004	4.0365	1450	163.313
F1NNW2	Uncharacterized protein OS=Gallus gallus GN=ACAD8 PE=3 SV=2 - [F1NNW2_CHICK]	2	2	4	1	0.99017	1.60889	1.27375	1.63493	1.74255	416	45.1197
F1NNX7	Uncharacterized protein OS=Gallus gallus GN=Gga.56063 PE=4 SV=2 - [F1NNX7_CHICK]	16	19	30	1	0.971001	0.98889	1.14113	1.55256	1.53061	2898	314.739
F1NNZ9	Protein kinase C and casein kinase substrate in neurons protein 2 OS=Gallus gallus GN=PACSIN2 PE=4 SV=1 - [F1NNZ9_CHICK]	5	5	11	1	1.05109	1.14004	0.971052	1.09242	1.03327	446	51.7242
F1NP23	Uncharacterized protein OS=Gallus gallus GN=NID1 PE=4 SV=2 - [F1NP23_CHICK]	21	22	54	1	1.0128	1.18574	1.72583	1.95703	1.96475	1251	136.524
F1NP26	Histone deacetylase OS=Gallus gallus GN=HDAC4 PE=3 SV=2 - [F1NP26_CHICK]	4	4	4	1	0.948506	1.01845	0.954966	0.961082	0.941366	1059	117.238
F1NP29	Uncharacterized protein OS=Gallus gallus GN=NIT2 PE=4 SV=2 - [F1NP29_CHICK]	1	1	2	1	0.977974	0.837941	0.960501	1.70994	1.13176	288	31.8124
F1NP35	Uncharacterized protein OS=Gallus gallus GN=BCAS1 PE=4 SV=2 - [F1NP35_CHICK]	3	3	3	1	0.961171	1.14986	1.81743	1.87911	1.73291	607	63.805
F1NP36	Uncharacterized protein OS=Gallus gallus GN=TCEA1 PE=4 SV=2 - [F1NP36_CHICK]	5	5	9	1	0.996202	0.557842	0.923436	0.730669	0.68166	291	32.4332
F1NP43	Uncharacterized protein OS=Gallus gallus GN=PFDN4 PE=4 SV=2 - [F1NP43_CHICK]	4	4	9	1	0.894026	0.373166	0.989568	0.845751	0.849357	135	15.5047
F1NP51	Lamin-B2 OS=Gallus gallus GN=LMNB2 PE=3 SV=1 - [F1NP51_CHICK]	29	32	107	1	1.07929	0.803981	0.870855	0.750764	0.750945	600	67.8965
F1NP60	Uncharacterized protein OS=Gallus gallus GN=MRC2 PE=4 SV=2 - [F1NP60_CHICK]	9	9	14	1	1.01727	1.05737	0.90425	0.86848	0.842287	1389	157.773
F1NP63	Uncharacterized protein OS=Gallus gallus GN=KPNB1 PE=4 SV=2 - [F1NP63_CHICK]	11	11	25	1	1.06911	0.863509	0.673404	0.682495	0.698249	754	83.911
F1NP64	Uncharacterized protein OS=Gallus gallus GN=NUP160 PE=4 SV=2 - [F1NP64_CHICK]	1	1	1	1	1.0197	1.55135	1.06719	1.35449	1.40395	892	100.139
F1NP77	Uncharacterized protein OS=Gallus gallus PE=4 SV=2 - [F1NP77_CHICK]	2	2	5	1	1.04353	0.929173	1.23486	1.44869	1.1861	353	39.3956
F1NP84	Uncharacterized protein OS=Gallus gallus GN=POMP PE=4 SV=2 - [F1NP84_CHICK]	1	1	1	1	1.0216	1.70799	1.40389	1.99587	1.36396	141	15.824
F1NPA2	Uncharacterized protein OS=Gallus gallus GN=PSMD11 PE=4 SV=2 - [F1NPA2_CHICK]	13	13	32	1	0.994396	0.788609	1.10263	0.999501	0.930034	428	47.8872
F1NPA9	Uncharacterized protein OS=Gallus gallus GN=RPS3 PE=3 SV=2 - [F1NPA9_CHICK]	10	10	34	1	1.03479	0.599934	0.877609	0.770001	0.855205	243	26.7024
F1NPC4	Uncharacterized protein OS=Gallus gallus GN=MYO7L2 PE=3 SV=2 - [F1NPC4_CHICK]	9	23	145	1	1.0186	1.34804	1.80784	2.64556	4.09628	550	64.4426
F1NPD3	Uncharacterized protein OS=Gallus gallus GN=RPL18A PE=3 SV=2 - [F1NPD3_CHICK]	1	1	1	1	0.982108	1.21305	0.982827	0.799352	0.87615	179	21.1942
F1NPF0	Eukaryotic translation initiation factor 2 subunit 3 OS=Gallus gallus GN=EIF2S3 PE=4 SV=1 - [F1NPF0_CHICK]	6	6	8	1	0.976224	0.874957	0.977876	0.910963	1.00711	472	51.0712
F1NPF2	Uncharacterized protein OS=Gallus gallus GN=TATDN1 PE=4 SV=2 - [F1NPF2_CHICK]	1	1	1	1	1.04091	1.57956	1.20316	1.09689	0.968122	297	33.664
F1NPF3	Uncharacterized protein OS=Gallus gallus GN=NDUFB9 PE=3 SV=2 - [F1NPF3_CHICK]	2	2	5	1	0.900876	0.863767	1.1783	2.01151	1.90836	179	21.869
F1NPG2	Uncharacterized protein OS=Gallus gallus GN=IDH1 PE=4 SV=1 - [F1NPG2_CHICK]	8	8	13	1	1.17269	1.00609	0.966279	1	1.09839	418	46.9417
F1NPG7	Uncharacterized protein OS=Gallus gallus GN=STAB1 PE=4 SV=2 - [F1NPG7_CHICK]	1	1	1	1	1.15435	1.27605	0.887045	1.03112	0.956209	2321	251.566
F1NPH9	Uncharacterized protein OS=Gallus gallus GN=UMPS PE=3 SV=1 - [F1NPH9_CHICK]	3	3	4	1	1.07087	1.259	0.855826	0.947524	0.955718	479	51.8663
F1NPI6	Uncharacterized protein OS=Gallus gallus GN=UBA6 PE=4 SV=2 - [F1NPI6_CHICK]	4	4	7	1	1.00471	1.67246	0.968779	1.16978	1.16238	1021	114.977
F1NPJ4	Succinate dehydrogenase [ubiquinone] flavoprotein subunit, mitochondrial OS=Gallus gallus GN=SDHA PE=3 SV=2 - [F1NPJ4_CHICK]	7	7	12	1	0.968749	1.30425	1.28922	2.13265	2.41995	665	72.9173
F1NPJ8	Glutathione peroxidase OS=Gallus gallus GN=GPX3 PE=3 SV=1 - [F1NPJ8_CHICK]	2	2	3	1	0.944867	2.03867	1.72595	1.78456	1.96473	221	24.6386
F1NPL0	Uncharacterized protein OS=Gallus gallus GN=BAG1 PE=4 SV=2 - [F1NPL0_CHICK]	3	3	5	1	0.951051	0.64121	0.934636	0.941744	0.872533	209	23.1953
F1NPL1	Uncharacterized protein OS=Gallus gallus GN=ZNF830 PE=4 SV=1 - [F1NPL1_CHICK]	3	3	3	1	0.969906	1.28412	1.07384	1.04314	1.07426	368	41.4365
F1NPL8	Uncharacterized protein OS=Gallus gallus GN=GSK3B PE=3 SV=2 - [F1NPL8_CHICK]	1	1	1	1	1.01964	0.98791	1.0429	1.05673	1.17097	418	46.2867
F1NPM7	Uncharacterized protein OS=Gallus gallus GN=TRA2A PE=4 SV=2 - [F1NPM7_CHICK]	2	2	6	1	0.970635	0.934273	1.11698	0.807112	0.706301	277	32.445
F1NPN5	Uncharacterized protein OS=Gallus gallus GN=SERPINA3 PE=3 SV=2 - [F1NPN5_CHICK]	1	1	1	1	1.00113	1.84886	1.4622	1.61626	2.0263	431	48.9027
F1NPP8	Uncharacterized protein OS=Gallus gallus GN=CLINT1 PE=4 SV=2 - [F1NPP8_CHICK]	8	8	13	1	0.97432	0.777694	1.01764	0.936456	0.889745	648	70.724
F1NPQ0	Uncharacterized protein OS=Gallus gallus GN=PSMD12 PE=4 SV=1 - [F1NPQ0_CHICK]	5	5	5	1	1.11041	2.5355	1.33584	1.30888	1.38563	456	52.9746
F1NPR7	Uncharacterized protein OS=Gallus gallus GN=LOC100858439 PE=3 SV=2 - [F1NPR7_CHICK]	1	13	24	1	1.12983	0.640703	0.566608	0.599311	0.579302	459	50.0432
F1NPR8	Uncharacterized protein OS=Gallus gallus GN=PAPSS2 PE=3 SV=2 - [F1NPR8_CHICK]	1	2	2	1	0.972003	0.829754	1.04494	0.904795	0.846419	621	69.4156
F1NPS0	Uncharacterized protein OS=Gallus gallus GN=NUP155 PE=4 SV=2 - [F1NPS0_CHICK]	3	3	3	1	1.02212	1.37382	0.952676	1.2236	1.07911	1395	154.733
F1NPS5	Uncharacterized protein OS=Gallus gallus GN=CHMP1A PE=4 SV=2 - [F1NPS5_CHICK]	3	3	3	1	0.980527	1.01978	1.0724	1.04319	1.0856	200	22.1295
F1NPT0	Uncharacterized protein OS=Gallus gallus GN=DNM1L PE=3 SV=1 - [F1NPT0_CHICK]	8	8	11	1	1.00522	1.27655	1.14688	1.20717	1.28296	696	77.6369
F1NPT1	Uncharacterized protein OS=Gallus gallus GN=TOP1 PE=4 SV=1 - [F1NPT1_CHICK]	3	3	5	1	1.05279	0.839552	0.6863	0.751441	0.755968	747	88.6109
F1NPU8	High mobility group protein B2 OS=Gallus gallus GN=HMGB2 PE=4 SV=1 - [F1NPU8_CHICK]	4	4	7	1	0.928829	0.391262	0.843541	0.59231	0.566472	207	23.7867
F1NPX2	Uncharacterized protein OS=Gallus gallus GN=DLG2 PE=4 SV=2 - [F1NPX2_CHICK]	1	2	2	1	0.953961	1.85529	0.978104	1.52755	1.23624	900	100.178
F1NPY6	Uncharacterized protein OS=Gallus gallus GN=DNAJC7 PE=4 SV=1 - [F1NPY6_CHICK]	7	7	13	1	0.998645	1.05819	1.00187	0.966898	1.00362	486	55.4404
F1NQ20	Collagen alpha-1(IX) chain OS=Gallus gallus GN=COL9A1 PE=4 SV=2 - [F1NQ20_CHICK]	8	8	14	1	1.12439	1.21049	0.631361	0.681207	0.511415	920	91.5404
F1NQ30	Uncharacterized protein OS=Gallus gallus GN=ARHGAP31 PE=4 SV=2 - [F1NQ30_CHICK]	3	3	3	1	0.940269	1.02138	0.769839	0.710001	0.719896	1487	163.009
F1NQ35	Uncharacterized protein OS=Gallus gallus GN=RPL35A PE=4 SV=2 - [F1NQ35_CHICK]	3	3	3	1	1.00543	0.40003	0.760113	0.607653	0.628288	142	15.7306
F1NQ45	Uncharacterized protein OS=Gallus gallus GN=CDC40 PE=4 SV=1 - [F1NQ45_CHICK]	1	1	1	1	0.988513	1.26867	0.967314	1.20201	1.21519	580	65.6558
F1NQ53	Uncharacterized protein OS=Gallus gallus GN=SRP19 PE=4 SV=2 - [F1NQ53_CHICK]	1	1	1	1	0.983195	0.837885	0.953126	0.754398	0.820507	146	16.3446
F1NQ55	Uncharacterized protein OS=Gallus gallus GN=URI1 PE=4 SV=2 - [F1NQ55_CHICK]	1	1	1	1	0.904165	0.924961	0.93331	0.793481	0.759935	570	63.2646
F1NQ78	Uncharacterized protein OS=Gallus gallus GN=MYLK PE=4 SV=1 - [F1NQ78_CHICK]	4	4	4	1	1.04838	0.912799	1.02905	0.959771	1.04369	1906	210.304
F1NQ90	Uncharacterized protein OS=Gallus gallus GN=C11H19ORF12 PE=4 SV=2 - [F1NQ90_CHICK]	1	1	1	1	0.969085	0.740576	1.21839	1.25865	1.31031	141	14.8107
F1NQ91	Uncharacterized protein OS=Gallus gallus GN=PLEKHA5 PE=4 SV=2 - [F1NQ91_CHICK]	1	1	1	1	1.02312	1.96372	1.1952	1.93862	1.32935	1055	119.647
F1NQA5	Uncharacterized protein OS=Gallus gallus GN=UPF3B PE=4 SV=2 - [F1NQA5_CHICK]	3	3	3	1	0.926192	1.88452	0.926841	0.784606	0.722848	478	56.8514
F1NQC6	Uncharacterized protein OS=Gallus gallus GN=DHTKD1 PE=4 SV=2 - [F1NQC6_CHICK]	1	1	1	1	1.09538	0.410132	1.08446	1.17008	1.13712	922	102.998
F1NQD9	Radixin OS=Gallus gallus GN=RDX PE=4 SV=2 - [F1NQD9_CHICK]	7	12	23	1	0.986518	0.959096	1.22189	1.20165	1.14344	582	68.4402
F1NQG6	Signal transducing adapter molecule 2 OS=Gallus gallus GN=STAM2 PE=4 SV=1 - [F1NQG6_CHICK]	4	4	5	1	0.997177	0.697722	1.0703	1.01306	1.04891	436	48.4228
F1NQH4	Uncharacterized protein OS=Gallus gallus GN=PRPF40A PE=4 SV=2 - [F1NQH4_CHICK]	3	3	3	1	1.00785	0.620212	0.818771	0.757108	0.763447	750	84.6793
F1NQH8	Uncharacterized protein OS=Gallus gallus PE=3 SV=2 - [F1NQH8_CHICK]	8	8	18	1	1.06255	0.694223	1.09829	1.73971	2.02048	461	49.5461
F1NQI0	Uncharacterized protein OS=Gallus gallus GN=AGA PE=4 SV=1 - [F1NQI0_CHICK]	2	2	2	1	1.04296	1.46609	1.08591	1.16136	1.31032	345	36.5809
F1NQJ4	Uncharacterized protein OS=Gallus gallus GN=PBX1 PE=4 SV=2 - [F1NQJ4_CHICK]	2	2	3	1	1.05125	1.21803	1.30183	1.54685	1.47352	347	38.4871
F1NQK9	Uncharacterized protein OS=Gallus gallus GN=SIX1 PE=4 SV=2 - [F1NQK9_CHICK]	1	1	1	1	1.10009	0.575794	0.794119	0.52235	0.523495	278	31.2859
F1NQL4	Uncharacterized protein OS=Gallus gallus GN=ASF1A PE=4 SV=2 - [F1NQL4_CHICK]	1	1	1	1	0.981338	0.373681	0.548858	0.539028	0.495678	170	18.9552
F1NQP7	Uncharacterized protein OS=Gallus gallus GN=Gga.48606 PE=4 SV=2 - [F1NQP7_CHICK]	1	1	1	1	1.03073	1.11842	0.752526	0.39492	0.478409	417	46.1402
F1NQR2	Na(+)/H(+) exchange regulatory cofactor NHE-RF OS=Gallus gallus GN=SLC9A3R2 PE=4 SV=2 - [F1NQR2_CHICK]	3	3	5	1	0.972361	1.03456	1.34643	1.57845	1.4015	354	39.0167
F1NQU7	Eukaryotic translation initiation factor 4 gamma 2 OS=Gallus gallus GN=EIF4G2 PE=4 SV=1 - [F1NQU7_CHICK]	3	3	5	1	1.08017	1.30299	1.16767	1.14265	1.21049	864	97.4685
F1NQZ9	Uncharacterized protein OS=Gallus gallus GN=GCLC PE=4 SV=2 - [F1NQZ9_CHICK]	2	2	2	1	1.00363	1.65081	1.15472	1.08401	1.20759	587	66.7643
F1NR36	Uncharacterized protein OS=Gallus gallus GN=PGPEP1 PE=4 SV=2 - [F1NR36_CHICK]	1	1	1	1	0.979879	1.66777	1.15948	1.15486	1.21294	208	22.7102
F1NR44	Uncharacterized protein OS=Gallus gallus GN=ECHS1 PE=3 SV=2 - [F1NR44_CHICK]	10	10	30	1	1.04386	1.02176	1.36465	1.96883	2.25157	301	31.5543
F1NR46	Uncharacterized protein OS=Gallus gallus GN=YTHDF3 PE=4 SV=2 - [F1NR46_CHICK]	3	3	7	1	0.945273	0.551601	0.999137	0.834433	1.01269	581	63.3335
F1NR48	Uncharacterized protein OS=Gallus gallus GN=GGH PE=4 SV=2 - [F1NR48_CHICK]	2	2	3	1	0.95456	0.975695	0.791809	0.799857	0.798927	325	36.6474
F1NR57	Uncharacterized protein OS=Gallus gallus GN=SLC12A2 PE=4 SV=2 - [F1NR57_CHICK]	2	2	2	1	0.918359	1.66405	1.19753	1.49531	1.80206	1150	126.186
F1NR65	Charged multivesicular body protein 2b OS=Gallus gallus GN=CHMP2B PE=3 SV=1 - [F1NR65_CHICK]	1	1	1	1	1.01944	2.31423	1.20597	1.33568	1.0642	214	24.0162
F1NR86	Uncharacterized protein OS=Gallus gallus GN=TIPRL PE=4 SV=2 - [F1NR86_CHICK]	1	1	1	1	1.00985	1.32022	0.823889	0.956594	0.949335	280	32.078
F1NR99	Uncharacterized protein OS=Gallus gallus GN=CPOX PE=4 SV=2 - [F1NR99_CHICK]	2	2	3	1	1.08488	0.759778	0.979625	0.996023	1.04193	404	45.404
F1NRB3	Oxysterol-binding protein OS=Gallus gallus GN=OSBP2 PE=3 SV=2 - [F1NRB3_CHICK]	1	3	3	1	1.02738	1.50286	1.0716	1.24454	1.35029	800	89.4925
F1NRB7	Sodium/potassium-transporting ATPase subunit beta OS=Gallus gallus GN=ATP1B1 PE=3 SV=2 - [F1NRB7_CHICK]	2	2	2	1	0.994731	1.15092	1.13772	1.22045	1.50271	248	28.4511
F1NRD4	Uncharacterized protein OS=Gallus gallus GN=ADIPOQ PE=4 SV=1 - [F1NRD4_CHICK]	2	2	2	1	0.961286	1.62009	1.22564	1.82418	1.98402	244	26.4437
F1NRD7	Dickkopf-related protein 3 OS=Gallus gallus GN=DKK3 PE=4 SV=1 - [F1NRD7_CHICK]	1	1	1	1	0.940809	0.671392	1.08438	1.03601	1.10427	350	39.1695
F1NRG0	Uncharacterized protein OS=Gallus gallus PE=3 SV=2 - [F1NRG0_CHICK]	3	3	3	1	0.945121	1.01758	1.47369	1.29756	1.36858	2070	229.353
F1NRH0	Uncharacterized protein OS=Gallus gallus GN=C20ORF20 PE=4 SV=2 - [F1NRH0_CHICK]	1	1	1	1	1.0029	0.924358	0.784251	0.713894	0.7182	233	24.8996
F1NRI3	WD repeat-containing protein 1 OS=Gallus gallus GN=WDR1 PE=4 SV=2 - [F1NRI3_CHICK]	17	17	28	1	1.09601	0.908755	1.04295	1.0962	1.19893	609	66.5428
F1NRI4	Uncharacterized protein OS=Gallus gallus GN=DYNLL2 PE=4 SV=1 - [F1NRI4_CHICK]	1	2	6	1	1.01106	1.08233	1.075	1.06564	0.926366	91	10.5912
F1NRJ7	Uncharacterized protein OS=Gallus gallus GN=LOC100858990 PE=4 SV=2 - [F1NRJ7_CHICK]	2	2	7	1	0.999933	0.745384	1.03007	0.913193	0.821339	247	27.6629
F1NRL4	Uncharacterized protein OS=Gallus gallus PE=4 SV=1 - [F1NRL4_CHICK]	1	1	1	1	2.52237	13.6779	1.92142	3.03348	3.02258	403	44.5036
F1NRM4	Uncharacterized protein OS=Gallus gallus GN=CTBS PE=3 SV=2 - [F1NRM4_CHICK]	2	2	2	1	0.996507	0.830069	0.93342	0.981106	1.00466	379	42.1716
F1NRM5	Actin-related protein 2 OS=Gallus gallus GN=ACTR2 PE=3 SV=1 - [F1NRM5_CHICK]	5	5	9	1	1.08225	0.755794	0.957957	0.787539	0.899299	378	43.0275
F1NRN9	Mitogen-activated protein kinase OS=Gallus gallus GN=MAPK1 PE=4 SV=1 - [F1NRN9_CHICK]	2	2	3	1	1.07254	1.0353	1.07631	1.05997	1.43384	320	37.3274
F1NRP6	Uncharacterized protein OS=Gallus gallus GN=FAM171A1 PE=4 SV=2 - [F1NRP6_CHICK]	4	4	5	1	0.914783	1.03994	0.926171	1.16985	0.914579	893	98.8064
F1NRP8	Uncharacterized protein OS=Gallus gallus GN=Gga.55200 PE=4 SV=2 - [F1NRP8_CHICK]	4	6	6	1	0.986026	1.14034	0.945543	1.16564	0.98066	7450	846.184
F1NRQ1	Uncharacterized protein OS=Gallus gallus GN=PPM1F PE=3 SV=2 - [F1NRQ1_CHICK]	3	3	3	1	1.05184	0.85177	1.16029	0.993441	1.07071	453	49.099
F1NRQ2	Uncharacterized protein OS=Gallus gallus PE=4 SV=2 - [F1NRQ2_CHICK]	1	1	2	1	1.03119	0.851939	0.759117	0.827492	0.648125	387	42.468
F1NRQ9	Transforming growth factor beta-3 OS=Gallus gallus GN=TGFB3 PE=3 SV=2 - [F1NRQ9_CHICK]	1	1	1	1	0.972069	0.719583	1.0349	0.478212	0.606002	295	33.827
F1NRR2	Serine/threonine-protein phosphatase 6 regulatory ankyrin repeat subunit B OS=Gallus gallus GN=ANKRD44 PE=4 SV=2 - [F1NRR2_CHICK]	1	1	1	1	0.888112	1.42866	0.853398	1.05736	1.02821	982	106.489
F1NRR5	Uncharacterized protein OS=Gallus gallus GN=GGA3 PE=4 SV=2 - [F1NRR5_CHICK]	1	1	1	1	0.927843	1.60462	1.0186	1.15696	1.10981	754	81.7351
F1NRT4	Uncharacterized protein OS=Gallus gallus GN=COQ3 PE=3 SV=2 - [F1NRT4_CHICK]	1	1	1	1	0.992486	0.762507	1.07017	1.34076	1.45588	303	33.378
F1NRX4	Uncharacterized protein OS=Gallus gallus GN=HBXIP PE=4 SV=2 - [F1NRX4_CHICK]	1	1	1	1	0.992199	1.06023	1.11781	1.29363	1.19389	91	9.50969
F1NRY8	Uncharacterized protein OS=Gallus gallus GN=LSM7 PE=4 SV=1 - [F1NRY8_CHICK]	1	1	2	1	0.930075	0.719809	0.818283	0.678518	0.672383	116	12.5804
F1NRZ1	Uncharacterized protein OS=Gallus gallus PE=4 SV=1 - [F1NRZ1_CHICK]	3	3	3	1	1.04143	1.09575	1.24336	0.67868	0.900357	497	54.5733
F1NRZ5	Uncharacterized protein OS=Gallus gallus GN=DUSP28 PE=4 SV=2 - [F1NRZ5_CHICK]	1	1	1	1	1.06731	1.71857	1.24442	1.6207	1.49602	168	18.1822
F1NRZ6	Uncharacterized protein OS=Gallus gallus GN=IPO9 PE=4 SV=2 - [F1NRZ6_CHICK]	2	2	2	1	1.03314	0.779978	0.727227	0.741885	0.784899	888	99.3817
F1NS13	Uncharacterized protein OS=Gallus gallus GN=RNPEP PE=4 SV=2 - [F1NS13_CHICK]	4	4	6	1	1.00782	0.999102	1.0064	0.89918	1.01797	595	66.5735
F1NS20	Uncharacterized protein OS=Gallus gallus GN=C5H14ORF159 PE=4 SV=2 - [F1NS20_CHICK]	1	1	1	1	0.819851	0.790255	0.872133	1.16065	1.20428	617	67.3285
F1NS23	Adenylosuccinate synthetase OS=Gallus gallus GN=ADSS PE=3 SV=1 - [F1NS23_CHICK]	2	2	2	1	1.05195	0.544363	0.641369	0.533907	0.549394	396	43.9037
F1NS33	Uncharacterized protein OS=Gallus gallus PE=4 SV=2 - [F1NS33_CHICK]	1	1	1	1	1.20419	0.932061	0.705676	0.552059	0.626306	800	88.717
F1NS44	Uncharacterized protein OS=Gallus gallus GN=UHRF2 PE=4 SV=2 - [F1NS44_CHICK]	1	1	2	1	1.00587	0.527903	0.699436	0.799999	0.90624	815	91.9352
F1NS48	Uncharacterized protein OS=Gallus gallus GN=DPYSL3 PE=4 SV=2 - [F1NS48_CHICK]	6	11	26	1	1.11129	0.728769	0.788781	0.741517	0.755926	534	57.915
F1NS88	Uncharacterized protein OS=Gallus gallus GN=ISOC1 PE=4 SV=2 - [F1NS88_CHICK]	2	2	2	1	1.03191	1.61307	1.07732	1.30747	1.30703	292	31.7068
F1NS91	Uncharacterized protein OS=Gallus gallus GN=RPL9 PE=4 SV=2 - [F1NS91_CHICK]	4	4	10	1	1.08818	0.880869	0.711565	0.632326	0.710644	192	21.8218
F1NS97	Dystrophin OS=Gallus gallus GN=DMD PE=4 SV=2 - [F1NS97_CHICK]	1	44	64	1	0.986155	1.35077	1.94234	2.18201	2.25094	3085	356.071
F1NSB6	Uncharacterized protein OS=Gallus gallus GN=ANKFY1 PE=4 SV=2 - [F1NSB6_CHICK]	1	1	2	1	1.0108	1.27486	0.743195	0.667497	0.831951	1168	128.609
F1NSC1	Uncharacterized protein OS=Gallus gallus GN=ATP5F1 PE=4 SV=2 - [F1NSC1_CHICK]	8	8	21	1	1.12701	1.09145	1.55001	2.73451	3.32191	255	28.5836
F1NSC7	Uncharacterized protein OS=Gallus gallus PE=4 SV=2 - [F1NSC7_CHICK]	2	2	2	1	1.00912	2.07535	2.92575	5.59596	6.29385	105	11.0233
F1NSC8	Uncharacterized protein OS=Gallus gallus PE=4 SV=2 - [F1NSC8_CHICK]	1	1	1	1	0.997467	0.683558	0.968695	0.868218	0.976938	113	11.5365
F1NSD6	Uncharacterized protein OS=Gallus gallus GN=TCP11L1 PE=4 SV=2 - [F1NSD6_CHICK]	1	1	1	1	0.936982	1.0132	0.965178	1.23292	1.46167	513	57.19
F1NSE3	Uncharacterized protein OS=Gallus gallus GN=CRAT PE=3 SV=2 - [F1NSE3_CHICK]	3	3	5	1	0.972345	1.5759	1.46542	2.86871	3.57518	628	71.2748
F1NSE4	Protein sidekick-2 OS=Gallus gallus GN=SDK2 PE=4 SV=2 - [F1NSE4_CHICK]	1	1	1	1	1.05215	1.3345	1.21471	1.55579	1.57806	2177	238.949
F1NSF2	Uncharacterized protein OS=Gallus gallus GN=FOXK1 PE=4 SV=1 - [F1NSF2_CHICK]	1	1	1	1	1.05591	0.822453	0.947832	0.810435	0.920636	531	56.3618
F1NSG1	Uncharacterized protein OS=Gallus gallus PE=4 SV=2 - [F1NSG1_CHICK]	2	2	2	1	1.04862	1.42264	1.26032	0.995856	0.996391	1586	175.378
F1NSH8	Adenosylhomocysteinase OS=Gallus gallus GN=AHCYL2 PE=3 SV=2 - [F1NSH8_CHICK]	1	2	2	1	0.999584	0.771166	1.17633	1.34848	1.3763	507	56.6604
F1NSI3	Uncharacterized protein OS=Gallus gallus GN=CYB5B PE=3 SV=1 - [F1NSI3_CHICK]	4	4	11	1	1.02896	0.819947	1.05239	1	1.1514	144	16.1749
F1NSJ2	Uncharacterized protein OS=Gallus gallus GN=ACOT7 PE=4 SV=2 - [F1NSJ2_CHICK]	2	2	2	1	0.93534	2.42993	0.818116	0.877077	0.903901	397	43.6765
F1NSL8	Uncharacterized protein OS=Gallus gallus GN=PIGS PE=4 SV=2 - [F1NSL8_CHICK]	2	2	2	1	0.980851	2.25882	1.02012	1.1464	1.14059	499	54.6455
F1NSM1	Uncharacterized protein OS=Gallus gallus GN=NUDT9 PE=4 SV=2 - [F1NSM1_CHICK]	4	4	4	1	0.961211	0.899042	1.06064	1.11271	1.00889	357	40.0601
F1NSP5	Uncharacterized protein OS=Gallus gallus GN=TFEB PE=4 SV=2 - [F1NSP5_CHICK]	1	1	2	1	0.953683	1.57108	1.20253	1.32877	1.41504	455	50.6863
F1NSP7	26S protease regulatory subunit 4 OS=Gallus gallus GN=PSMC1 PE=3 SV=2 - [F1NSP7_CHICK]	9	10	20	1	1.07573	0.552204	0.654116	0.605759	0.716334	422	47.487
F1NSP8	Uncharacterized protein OS=Gallus gallus GN=HNRNPU PE=4 SV=2 - [F1NSP8_CHICK]	6	6	36	1	1.03604	0.917145	0.741565	0.721885	0.692792	671	74.9473
F1NSQ9	Uncharacterized protein OS=Gallus gallus GN=NFATC3 PE=4 SV=2 - [F1NSQ9_CHICK]	1	1	1	1	1.0143	1.28489	1.06843	1.40613	1.39626	1054	113.82
F1NSS0	Uncharacterized protein OS=Gallus gallus GN=LOC101749159 PE=4 SV=2 - [F1NSS0_CHICK]	33	33	47	1	0.98058	1.29683	1.443	1.42644	1.52363	2324	265.363
F1NSV3	Uncharacterized protein OS=Gallus gallus GN=CYTL1 PE=4 SV=2 - [F1NSV3_CHICK]	1	1	2	1	1.15755	0.270476	0.392797	0.377088	0.402794	132	14.9517
F1NSW3	Uncharacterized protein OS=Gallus gallus GN=TNPO1 PE=4 SV=2 - [F1NSW3_CHICK]	1	1	1	1	1.074	0.820731	1.11936	1.22403	1.62388	780	88.47
F1NSX8	Cytochrome c-type heme lyase OS=Gallus gallus GN=HCCS PE=4 SV=1 - [F1NSX8_CHICK]	1	1	1	1	1.18762	4.06005	1.28848	1.62402	1.56093	273	31.386
F1NSY0	Uncharacterized protein OS=Gallus gallus GN=RIOK3 PE=4 SV=2 - [F1NSY0_CHICK]	1	1	1	1	1.04488	0.970386	0.854078	0.884816	0.861864	521	59.0744
F1NSY1	Sodium/potassium-transporting ATPase subunit alpha OS=Gallus gallus GN=ATP1A1 PE=3 SV=2 - [F1NSY1_CHICK]	7	12	16	1	1.04593	0.934312	1.31862	1.39399	1.89629	1017	112.015
F1NSZ4	Uncharacterized protein OS=Gallus gallus GN=NPEPL1 PE=4 SV=2 - [F1NSZ4_CHICK]	3	3	6	1	0.988513	0.906684	1.02497	1.26442	1.15429	523	56.0545
F1NSZ5	Uncharacterized protein OS=Gallus gallus GN=LAMA4 PE=4 SV=2 - [F1NSZ5_CHICK]	22	22	38	1	1.02113	1.25271	2.14026	1.97157	2.02355	1827	202.343
F1NT10	Uncharacterized protein OS=Gallus gallus GN=TCERG1 PE=4 SV=2 - [F1NT10_CHICK]	8	8	10	1	0.958712	0.620914	0.952996	0.820468	0.824101	966	109.872
F1NT11	Uncharacterized protein OS=Gallus gallus GN=Gga.17875 PE=4 SV=2 - [F1NT11_CHICK]	5	5	6	1	0.981216	1.29164	1.69654	1.4962	1.55696	1358	148.569
F1NT19	Superoxide dismutase OS=Gallus gallus GN=SOD2 PE=3 SV=1 - [F1NT19_CHICK]	3	3	4	1	0.932006	0.760387	1.45368	2.567	3.25592	224	24.8436
F1NT20	Uncharacterized protein OS=Gallus gallus GN=ACAT2 PE=3 SV=2 - [F1NT20_CHICK]	2	2	4	1	1.05463	0.493043	0.763419	0.741269	0.770384	394	40.86
F1NT25	Uncharacterized protein OS=Gallus gallus GN=PRAP1 PE=4 SV=2 - [F1NT25_CHICK]	2	2	2	1	0.914395	0.800273	1.02154	0.834889	0.822494	122	13.1427
F1NT28	Uncharacterized protein OS=Gallus gallus GN=PPA1 PE=4 SV=1 - [F1NT28_CHICK]	9	9	39	1	0.969689	0.688714	1.00946	0.895884	0.836917	306	34.0027
F1NT30	Uncharacterized protein OS=Gallus gallus PE=4 SV=2 - [F1NT30_CHICK]	22	22	54	1	0.962288	0.870153	1.6217	1.19042	1.14866	1303	136.864
F1NT40	Uncharacterized protein OS=Gallus gallus GN=SAR1A PE=3 SV=1 - [F1NT40_CHICK]	2	3	4	1	1.01617	0.926198	1.19754	1.01623	1.28631	198	22.3765
F1NT44	Translin OS=Gallus gallus GN=TSN PE=4 SV=1 - [F1NT44_CHICK]	2	2	2	1	0.882078	0.847478	0.829985	0.887188	0.88934	229	25.9606
F1NT51	Caldesmon OS=Gallus gallus GN=CALD1 PE=4 SV=2 - [F1NT51_CHICK]	13	14	22	1	0.95765	0.681133	0.999307	1.01439	1.00455	754	86.3521
F1NT55	Uncharacterized protein OS=Gallus gallus PE=4 SV=2 - [F1NT55_CHICK]	1	1	1	1	1.01338	0.577037	0.835349	1.05528	0.901165	355	40.0554
F1NT57	Uncharacterized protein OS=Gallus gallus GN=LOC418169 PE=4 SV=1 - [F1NT57_CHICK]	3	7	16	1	1.05406	0.562667	1.05657	0.923715	1.01044	324	36.4166
F1NT58	Uncharacterized protein OS=Gallus gallus GN=DIABLO PE=4 SV=2 - [F1NT58_CHICK]	5	5	12	1	0.967747	1.44379	0.895506	0.927751	0.941116	242	26.2785
F1NT98	Uncharacterized protein OS=Gallus gallus GN=PTEN PE=4 SV=2 - [F1NT98_CHICK]	1	1	1	1	0.951292	1.34683	0.92906	0.955138	0.876361	403	47.1663
F1NTC8	Uncharacterized protein OS=Gallus gallus GN=PDLIM5 PE=4 SV=1 - [F1NTC8_CHICK]	10	10	25	1	1.01053	1.33756	1.70581	3.93727	4.76308	595	64.0504
F1NTD6	Activating signal cointegrator 1 complex subunit 3 OS=Gallus gallus GN=ascc3 PE=3 SV=2 - [ASCC3_CHICK]	1	1	1	1	1.02337	0.896355	0.839489	1.03937	0.951284	2211	251.698
F1NTD7	Uncharacterized protein OS=Gallus gallus GN=PTGFRN PE=4 SV=2 - [F1NTD7_CHICK]	3	3	4	1	0.963973	1.64756	1.0971	1.07509	1.25499	885	99.7291
F1NTG9	Uncharacterized protein OS=Gallus gallus GN=DAZAP1 PE=4 SV=2 - [F1NTG9_CHICK]	3	3	7	1	0.9686	0.651523	1.01564	0.773111	0.812321	408	43.6033
F1NTL2	Rab-like protein 3 OS=Gallus gallus GN=RABL3 PE=4 SV=2 - [F1NTL2_CHICK]	1	2	7	1	1.03199	0.897552	1.09297	1.05313	0.973325	236	26.2875
F1NTL4	Uncharacterized protein OS=Gallus gallus GN=GTF2E1 PE=4 SV=2 - [F1NTL4_CHICK]	1	1	1	1	0.952466	0.924485	0.846329	0.741119	0.589612	441	49.9166
F1NTM7	Aspartate aminotransferase OS=Gallus gallus GN=GOT1 PE=3 SV=2 - [F1NTM7_CHICK]	9	9	22	1	1.0953	1.95481	1.65362	3.71456	4.35625	412	45.8792
F1NTQ1	Uncharacterized protein OS=Gallus gallus PE=4 SV=2 - [F1NTQ1_CHICK]	2	2	5	1	0.972486	0.672929	0.809745	0.616842	0.554842	395	41.7507
F1NTQ2	Uncharacterized protein OS=Gallus gallus GN=HEXB PE=4 SV=2 - [F1NTQ2_CHICK]	1	1	1	1	1.07454	0.792129	0.753854	0.636832	0.77979	562	63.3697
F1NTT2	Uncharacterized protein OS=Gallus gallus GN=RPS28 PE=3 SV=2 - [F1NTT2_CHICK]	2	2	11	1	0.921649	0.452451	0.838816	0.741762	0.77172	69	7.8362
F1NTV6	Uncharacterized protein OS=Gallus gallus GN=UGGT1 PE=4 SV=2 - [F1NTV6_CHICK]	12	12	16	1	1.05379	1.06637	0.924247	0.960101	0.923876	1523	173.455
F1NTY0	Zinc finger CCCH domain-containing protein 14 OS=Gallus gallus GN=ZC3H14 PE=4 SV=2 - [F1NTY0_CHICK]	3	3	3	1	0.983721	0.903716	1.15289	1.28675	1.18492	730	81.588
F1NU03	Uncharacterized protein OS=Gallus gallus GN=RCSD1 PE=4 SV=2 - [F1NU03_CHICK]	5	5	6	1	0.968215	1.43623	1.43943	1.6675	1.57191	371	40.1056
F1NU04	Uncharacterized protein OS=Gallus gallus GN=SLC44A1 PE=3 SV=2 - [F1NU04_CHICK]	1	1	1	1	1.0269	1.22784	1.08883	1.20747	1.18169	650	72.4478
F1NU14	Uncharacterized protein OS=Gallus gallus PE=4 SV=2 - [F1NU14_CHICK]	1	6	12	1	0.96611	1.22036	1.07341	1.06275	1.0715	169	19.1063
F1NU16	Uncharacterized protein OS=Gallus gallus GN=SF3A1 PE=4 SV=1 - [F1NU16_CHICK]	15	15	22	1	1.06738	1.02375	0.903958	0.838873	0.836273	790	88.3581
F1NU17	Phosphoglycerate kinase OS=Gallus gallus GN=PGK1 PE=3 SV=1 - [F1NU17_CHICK]	10	10	38	1	1.04824	1.11699	1.30846	2.40456	2.58711	417	44.6382
F1NU18	Uncharacterized protein OS=Gallus gallus GN=PNPT1 PE=4 SV=2 - [F1NU18_CHICK]	1	1	2	1	1.07344	2.51373	0.905398	0.968345	1.07503	800	86.8992
F1NU19	Uncharacterized protein OS=Gallus gallus PE=4 SV=2 - [F1NU19_CHICK]	1	1	1	1	0.963297	0.996398	1.11006	1.43712	1.46344	884	98.4663
F1NU37	Uncharacterized protein OS=Gallus gallus GN=C20H20ORF43 PE=4 SV=1 - [F1NU37_CHICK]	1	1	1	1	1.08473	0.945328	1.10213	1.17341	0.988568	304	33.9862
F1NU38	Uncharacterized protein OS=Gallus gallus GN=TRAPPC4 PE=4 SV=2 - [F1NU38_CHICK]	1	1	1	1	0.90704	0.815815	0.994898	1.31138	1.23955	219	24.1715
F1NU40	Nucleolin OS=Gallus gallus GN=NCL PE=4 SV=2 - [F1NU40_CHICK]	20	20	78	1	0.936067	0.505229	0.942654	0.537715	0.525659	691	75.3543
F1NU55	Uncharacterized protein OS=Gallus gallus GN=CTTN PE=4 SV=2 - [F1NU55_CHICK]	14	14	27	1	0.961662	0.68472	0.90387	0.714031	0.698958	563	63.2394
F1NU56	Uncharacterized protein OS=Gallus gallus GN=RPS25 PE=4 SV=2 - [F1NU56_CHICK]	5	5	9	1	0.996852	0.533315	0.73325	0.424434	0.449743	125	13.7037
F1NU68	Uncharacterized protein OS=Gallus gallus GN=MGEA5 PE=4 SV=2 - [F1NU68_CHICK]	7	7	8	1	1.04709	1.44741	0.814197	0.816547	0.723264	911	102.269
F1NU71	Mitochondrial import inner membrane translocase subunit TIM44 OS=Gallus gallus GN=TIMM44 PE=3 SV=2 - [F1NU71_CHICK]	9	9	12	1	1.01858	1.05308	1.19097	1.39993	1.61052	451	51.2323
F1NU73	Uncharacterized protein OS=Gallus gallus GN=TRAP1 PE=3 SV=2 - [F1NU73_CHICK]	8	9	19	1	1.00612	0.913485	0.961631	1.11363	1.17244	697	78.9378
F1NU74	Uncharacterized protein OS=Gallus gallus GN=BCL9L PE=4 SV=2 - [F1NU74_CHICK]	1	1	1	1	0.939743	1.74587	1.25993	1.30355	1.32779	1527	162.237
F1NU76	Uncharacterized protein OS=Gallus gallus GN=LOC422319 PE=4 SV=2 - [F1NU76_CHICK]	2	2	3	1	0.965599	1.60969	1.03815	1.16814	0.813201	491	55.3546
F1NU79	Uncharacterized protein OS=Gallus gallus GN=PSMC5 PE=3 SV=1 - [F1NU79_CHICK]	10	11	25	1	1.10285	0.640782	0.80953	0.826409	0.874209	412	46.2303
F1NU90	Leucine-rich repeat-containing protein 59 OS=Gallus gallus GN=LRRC59 PE=4 SV=1 - [F1NU90_CHICK]	2	2	2	1	1.17299	1.0672	1.16462	1.0674	1.10425	339	38.6535
F1NU91	Protein phosphatase 1 regulatory subunit OS=Gallus gallus GN=LOC101749340 PE=4 SV=2 - [F1NU91_CHICK]	10	10	17	1	1.01315	1.07751	1.5895	1.83792	1.70415	927	103.352
F1NUA2	Actin-related protein 2/3 complex subunit 5 OS=Gallus gallus GN=ARPC5 PE=3 SV=2 - [F1NUA2_CHICK]	7	7	9	1	0.977605	0.497024	0.833738	0.826852	0.688131	103	11.103
F1NUA6	Hippocalcin-like protein 1 OS=Gallus gallus GN=REM1 PE=4 SV=2 - [F1NUA6_CHICK]	1	1	4	1	0.855069	0.317858	0.865614	0.739451	0.69639	358	38.4146
F1NUB8	Uncharacterized protein OS=Gallus gallus GN=NRBP1 PE=4 SV=2 - [F1NUB8_CHICK]	3	3	5	1	1.07997	0.786566	0.705401	0.652626	0.671981	532	59.6719
F1NUE0	Uncharacterized protein OS=Gallus gallus GN=SRI PE=4 SV=1 - [F1NUE0_CHICK]	4	4	6	1	0.949181	0.510105	0.926993	0.794937	0.843955	198	21.8355
F1NUF8	Uncharacterized protein OS=Gallus gallus GN=AMBP PE=4 SV=1 - [F1NUF8_CHICK]	3	3	6	1	1.00347	1.17948	0.859644	0.792327	0.725585	348	38.7907
F1NUH4	Profilin OS=Gallus gallus GN=PFN2 PE=3 SV=2 - [F1NUH4_CHICK]	2	2	11	1	0.948094	0.6223	1.05559	0.953288	0.891523	96	10.3452
F1NUI2	Uncharacterized protein OS=Gallus gallus GN=XIRP1 PE=4 SV=2 - [F1NUI2_CHICK]	15	75	143	1	0.979192	0.836646	1.35656	1.24955	1.17432	2563	284.436
F1NUK8	Uncharacterized protein OS=Gallus gallus GN=SNRNP40 PE=4 SV=2 - [F1NUK8_CHICK]	3	3	3	1	1.14311	0.778597	0.749692	0.743529	0.723277	385	41.2636
F1NUL7	Uncharacterized protein OS=Gallus gallus GN=SART3 PE=4 SV=2 - [F1NUL7_CHICK]	4	5	5	1	1.03944	0.825489	0.939771	0.817262	0.78353	945	107.675
F1NUM3	Uncharacterized protein OS=Gallus gallus GN=Gga.29183 PE=4 SV=1 - [F1NUM3_CHICK]	1	1	1	1	0.99667	1.08894	1.17352	1.15553	1.2855	140	16.9938
F1NUQ3	Heart fatty acid binding protein OS=Gallus gallus GN=FABP3 PE=2 SV=2 - [F1NUQ3_CHICK]	5	5	33	1	0.977478	1.2447	2.43931	4.61819	4.28258	133	14.8347
F1NUS2	Uncharacterized protein OS=Gallus gallus GN=PREP PE=4 SV=1 - [F1NUS2_CHICK]	12	12	19	1	1.06087	0.798213	1.05991	1.00782	1.08766	710	80.8091
F1NUT7	Neurofilament medium polypeptide OS=Gallus gallus GN=NEFM PE=3 SV=1 - [F1NUT7_CHICK]	15	16	60	1	0.954308	0.681131	1.0145	0.846604	0.797288	858	95.8635
F1NUT9	Uncharacterized protein OS=Gallus gallus GN=TNNI1 PE=4 SV=2 - [F1NUT9_CHICK]	5	5	17	1	0.961187	0.859275	3.02248	6.42596	6.84006	212	24.2538
F1NUU6	Uncharacterized protein OS=Gallus gallus GN=ENPP6 PE=4 SV=2 - [F1NUU6_CHICK]	1	1	1	1	0.83878	1.42645	0.965634	0.985994	0.97892	438	50.5171
F1NUW5	Uncharacterized protein OS=Gallus gallus GN=CLTB PE=4 SV=1 - [F1NUW5_CHICK]	7	8	12	1	0.919047	0.620428	1.05856	0.817343	0.794066	255	28.1106
F1NUY5	Uncharacterized protein OS=Gallus gallus GN=FAF2 PE=4 SV=2 - [F1NUY5_CHICK]	2	2	2	1	0.955759	1.33485	1.034	1.03863	0.916973	445	52.5887
F1NUZ2	Uncharacterized protein OS=Gallus gallus GN=TBC1D2B PE=4 SV=2 - [F1NUZ2_CHICK]	1	1	2	1	1.09154	1.97905	1.00955	0.937494	0.835503	833	96.5975
F1NV02	Apolipoprotein B OS=Gallus gallus GN=APOB PE=4 SV=2 - [F1NV02_CHICK]	3	93	179	1	1.10186	0.788378	1.20663	0.666605	0.714636	4631	523.029
F1NV15	Sideroflexin OS=Gallus gallus GN=SFXN3 PE=3 SV=2 - [F1NV15_CHICK]	1	1	1	1	0.894763	0.856173	0.958485	1.23455	1.19762	322	35.3555
F1NV16	Uncharacterized protein OS=Gallus gallus GN=TSSC4 PE=4 SV=1 - [F1NV16_CHICK]	2	2	3	1	0.901733	1.08791	0.76227	0.576915	0.600812	340	36.8027
F1NV18	Uncharacterized protein OS=Gallus gallus GN=CAMSAP1 PE=4 SV=2 - [F1NV18_CHICK]	1	1	1	1	0.980173	1.21985	1.14695	1.12842	0.985184	1611	179.498
F1NV29	Uncharacterized protein OS=Gallus gallus GN=POFUT1 PE=4 SV=1 - [F1NV29_CHICK]	1	1	1	1	1.08972	1.19807	0.955647	1.22167	1.22732	281	32.032
F1NV32	Uncharacterized protein OS=Gallus gallus GN=SCAMP2 PE=4 SV=2 - [F1NV32_CHICK]	2	2	3	1	1.01292	1.11092	1.48999	1.33714	1.30182	332	36.6916
F1NV33	Uncharacterized protein OS=Gallus gallus GN=MSH2 PE=4 SV=2 - [F1NV33_CHICK]	7	7	7	1	1.05693	0.794187	0.919344	0.937064	0.925282	851	95.1568
F1NV37	Uncharacterized protein OS=Gallus gallus GN=NT5C1B PE=4 SV=1 - [F1NV37_CHICK]	1	1	1	1	1.01775	1.34661	0.769586	0.941871	0.75808	361	40.2386
F1NV47	Uncharacterized protein OS=Gallus gallus GN=LOC100859860 PE=3 SV=2 - [F1NV47_CHICK]	2	2	2	1	1.10345	0.952172	1.11068	1.17111	1.49998	476	53.6978
F1NV49	ATP-dependent RNA helicase DDX1 OS=Gallus gallus GN=DDX1 PE=4 SV=2 - [F1NV49_CHICK]	8	8	11	1	1.11654	0.862963	0.924381	0.89396	1.06259	734	81.8387
F1NV54	Uncharacterized protein OS=Gallus gallus GN=FOXN2 PE=4 SV=1 - [F1NV54_CHICK]	1	1	1	1	0.963835	1.76825	1.25756	1.20927	1.40759	175	19.2486
F1NV96	Uncharacterized protein OS=Gallus gallus GN=PPL PE=4 SV=2 - [F1NV96_CHICK]	3	3	3	1	0.900161	2.32839	1.56218	1.27411	1.25607	1540	180.338
F1NV99	Carboxylic ester hydrolase OS=Gallus gallus GN=BCHE PE=3 SV=1 - [F1NV99_CHICK]	4	4	5	1	1.00593	1.32637	1.20122	1.14101	1.1967	603	68.3924
F1NVA3	Uncharacterized protein OS=Gallus gallus GN=FHOD1 PE=4 SV=2 - [F1NVA3_CHICK]	3	3	3	1	0.899365	1.61562	1.23185	1.74256	1.9671	1264	138.435
F1NVA4	Nucleophosmin OS=Gallus gallus GN=NPM1 PE=4 SV=2 - [F1NVA4_CHICK]	11	11	48	1	0.965611	0.850907	0.822476	0.609448	0.54517	275	30.3341
F1NVA9	Uncharacterized protein OS=Gallus gallus GN=MRPL38 PE=4 SV=1 - [F1NVA9_CHICK]	2	2	2	1	1.00099	1.70194	1.0268	1.21199	1.36256	378	44.4015
F1NVB3	Uncharacterized protein OS=Gallus gallus GN=UNC45B PE=4 SV=2 - [F1NVB3_CHICK]	8	8	12	1	1.0109	1.06506	1.60791	1.38381	1.66102	934	104.204
F1NVD4	Adenylosuccinate synthetase OS=Gallus gallus GN=ADSSL1 PE=3 SV=2 - [F1NVD4_CHICK]	3	3	4	1	0.857807	1.06405	1.14697	1.72977	2.49355	442	48.7961
F1NVD8	Uncharacterized protein OS=Gallus gallus GN=UFD1L PE=4 SV=1 - [F1NVD8_CHICK]	6	6	8	1	0.973478	0.979906	0.861811	0.878815	0.948706	307	34.5373
F1NVE3	Transcription factor 12 OS=Gallus gallus GN=TCF12 PE=4 SV=2 - [F1NVE3_CHICK]	3	4	6	1	0.972676	0.635689	0.739578	0.556069	0.709681	731	78.1749
F1NVE5	Uncharacterized protein OS=Gallus gallus GN=XPO1 PE=3 SV=2 - [F1NVE5_CHICK]	10	10	15	1	1.12355	0.845422	1.03762	0.938518	1.15785	1069	122.85
F1NVF0	Uncharacterized protein OS=Gallus gallus GN=VPS35 PE=4 SV=1 - [F1NVF0_CHICK]	2	2	2	1	1.21243	1.76963	1.41722	0.991218	1.32101	796	91.6829
F1NVF2	Uncharacterized protein OS=Gallus gallus GN=MAP2K6 PE=3 SV=2 - [F1NVF2_CHICK]	2	2	3	1	1.00067	1.33442	1.07477	1.14037	1.30561	334	37.6292
F1NVF3	Uncharacterized protein OS=Gallus gallus GN=GC PE=4 SV=1 - [F1NVF3_CHICK]	8	8	29	1	1.05358	0.96681	0.8998	0.873432	0.8516	484	53.6811
F1NVG1	Uncharacterized protein OS=Gallus gallus GN=ARVCF PE=4 SV=1 - [F1NVG1_CHICK]	3	3	5	1	0.936784	1.01451	1.01123	0.909021	0.967854	983	109.648
F1NVG6	Uncharacterized protein OS=Gallus gallus GN=MRPL3 PE=3 SV=1 - [F1NVG6_CHICK]	1	1	1	1	0.92722	0.962685	0.983388	0.974098	0.983199	348	38.5911
F1NVH1	Uncharacterized protein OS=Gallus gallus GN=CCDC69 PE=4 SV=2 - [F1NVH1_CHICK]	1	1	1	1	0.841305	0.778351	0.728195	0.578218	0.564095	297	34.0365
F1NVH2	Tubulin-specific chaperone A OS=Gallus gallus GN=TBCA PE=4 SV=1 - [F1NVH2_CHICK]	2	2	2	1	0.927178	0.485338	0.897905	0.649852	0.617973	108	12.6986
F1NVH4	Uncharacterized protein OS=Gallus gallus GN=PSMD9 PE=4 SV=1 - [F1NVH4_CHICK]	4	4	7	1	0.938066	1.01369	0.894813	0.945756	0.840638	207	22.7147
F1NVL9	Uncharacterized protein OS=Gallus gallus GN=THBD PE=4 SV=2 - [F1NVL9_CHICK]	1	1	1	1	1.0042	1.03766	1.20774	1.25744	1.25449	549	58.8289
F1NVM9	Elastin OS=Gallus gallus GN=ELN PE=4 SV=2 - [F1NVM9_CHICK]	1	1	1	1	0.965683	1.24457	1.41195	1.25451	1.37412	693	58.5864
F1NVN5	Neuronal growth regulator 1 OS=Gallus gallus GN=NEGR1 PE=4 SV=1 - [F1NVN5_CHICK]	1	1	1	1	0.990272	0.67768	1.37742	1.41205	1.43477	296	32.4314
F1NVP4	Uncharacterized protein OS=Gallus gallus GN=IGFBP7 PE=4 SV=2 - [F1NVP4_CHICK]	2	2	4	1	0.903696	1.13451	1.32883	1.47017	1.5322	307	32.1075
F1NVP9	Uncharacterized protein OS=Gallus gallus GN=FAM134A PE=4 SV=2 - [F1NVP9_CHICK]	1	1	1	1	1.08341	0.760709	0.90486	0.864861	0.851864	480	51.8586
F1NVQ5	Uncharacterized protein OS=Gallus gallus GN=THSD4 PE=4 SV=2 - [F1NVQ5_CHICK]	2	2	2	1	1.03037	1.12003	0.949748	1.04993	1.0974	1026	114.48
F1NVQ6	Charged multivesicular body protein 1b OS=Gallus gallus GN=CHMP1B PE=3 SV=1 - [F1NVQ6_CHICK]	4	4	5	1	0.97034	1.03795	0.988137	0.815629	0.764174	199	22.2202
F1NVR7	Uncharacterized protein OS=Gallus gallus GN=DOCK1 PE=4 SV=2 - [F1NVR7_CHICK]	2	2	2	1	0.911974	1.73011	1.0944	1.44319	1.44985	1863	215.353
F1NVV8	Uncharacterized protein OS=Gallus gallus GN=RWDD1 PE=4 SV=2 - [F1NVV8_CHICK]	2	2	2	1	1.04521	0.451382	0.869699	0.611957	0.606794	240	27.9655
F1NVW3	Uncharacterized protein OS=Gallus gallus GN=IGF2BP2 PE=4 SV=2 - [F1NVW3_CHICK]	3	6	10	1	0.980002	0.630934	0.98426	0.816673	0.844799	542	58.7919
F1NVW5	Piezo-type mechanosensitive ion channel component OS=Gallus gallus GN=FAM38B PE=3 SV=2 - [F1NVW5_CHICK]	1	2	3	1	0.948206	0.475266	0.811361	0.708857	0.716427	2793	321.847
F1NVW6	Uncharacterized protein OS=Gallus gallus PE=4 SV=2 - [F1NVW6_CHICK]	1	1	1	1	1.19477	1.06915	1.46129	1.31166	1.33809	232	25.4775
F1NVW7	Uncharacterized protein OS=Gallus gallus GN=NDUFA11 PE=4 SV=2 - [F1NVW7_CHICK]	1	1	2	1	1.06316	2.09956	1.25295	2.01604	2.25222	137	14.2052
F1NVY5	Uncharacterized protein OS=Gallus gallus GN=DNAJB11 PE=4 SV=1 - [F1NVY5_CHICK]	6	6	11	1	1.00801	1.03338	0.976754	0.846567	0.798184	364	40.8887
F1NVZ3	Uncharacterized protein OS=Gallus gallus GN=MRPL23 PE=4 SV=1 - [F1NVZ3_CHICK]	1	1	1	1	1.01162	0.819428	0.807683	1.19149	1.06885	152	17.7842
F1NW23	Uncharacterized protein OS=Gallus gallus GN=CLTC PE=4 SV=1 - [F1NW23_CHICK]	10	15	22	1	1.0746	1.46465	1.14958	1.00173	1.14255	1662	189.912
F1NW25	Uncharacterized protein OS=Gallus gallus GN=C9H21ORF2 PE=4 SV=1 - [F1NW25_CHICK]	1	1	1	1	0.95151	0.779088	1.09658	1.46406	1.70755	254	28.6126
F1NW30	Uncharacterized protein OS=Gallus gallus GN=SCAF8 PE=4 SV=1 - [F1NW30_CHICK]	1	1	1	1	1.06105	1.00552	0.859687	0.907112	0.814276	1288	142.652
F1NW38	Uncharacterized protein OS=Gallus gallus GN=COL18A1 PE=4 SV=2 - [F1NW38_CHICK]	6	6	10	1	1.03486	1.18645	1.78403	1.62541	1.94717	1344	137.321
F1NW39	Uncharacterized protein OS=Gallus gallus GN=Gga.10851 PE=4 SV=2 - [F1NW39_CHICK]	2	2	2	1	1.06738	1.61324	1.31585	2.38807	2.63556	153	16.4166
F1NW43	Pyruvate kinase OS=Gallus gallus GN=PKM PE=3 SV=2 - [F1NW43_CHICK]	1	15	41	1	1.03853	1.12375	1.15	1.86637	2.08875	530	57.8368
F1NW50	Uncharacterized protein OS=Gallus gallus GN=ATP6V1H PE=4 SV=2 - [F1NW50_CHICK]	1	1	1	1	1.0716	0.415641	1.15285	0.753844	0.781068	423	48.8386
F1NW57	Uncharacterized protein OS=Gallus gallus GN=GALNS PE=4 SV=1 - [F1NW57_CHICK]	1	1	1	1	1.03667	1.59496	1.11316	1.15318	1.44309	521	58.0551
F1NW85	Uncharacterized protein OS=Gallus gallus GN=ASPG PE=3 SV=2 - [F1NW85_CHICK]	2	2	2	1	1.08712	1.54986	2.30311	3.14246	5.01268	597	65.2344
F1NW87	Uncharacterized protein OS=Gallus gallus GN=SNX1 PE=4 SV=2 - [F1NW87_CHICK]	11	13	27	1	0.993756	0.738229	1.08804	0.835637	0.84842	514	58.0564
F1NW95	Uncharacterized protein OS=Gallus gallus GN=NDUFA12 PE=4 SV=2 - [F1NW95_CHICK]	5	5	6	1	1.03071	1.29576	1.11374	1.76869	1.69321	146	16.9346
F1NW97	Uncharacterized protein OS=Gallus gallus GN=LOC100857858 PE=3 SV=2 - [F1NW97_CHICK]	1	13	133	1	1.04379	1.15482	0.822421	0.903773	0.813326	469	52.1596
F1NWA8	Uncharacterized protein OS=Gallus gallus GN=DNPEP PE=3 SV=2 - [F1NWA8_CHICK]	6	6	9	1	1.07089	0.902403	1.11113	1.11087	1.32804	473	51.8997
F1NWB7	Endoplasmin OS=Gallus gallus GN=HSP90B1 PE=3 SV=1 - [F1NWB7_CHICK]	29	30	122	1	1.00057	0.788565	0.764623	0.560525	0.549628	795	91.499
F1NWC8	Uncharacterized protein OS=Gallus gallus GN=NUP153 PE=4 SV=2 - [F1NWC8_CHICK]	7	7	8	1	1.02114	1.16568	0.941624	0.886594	0.885114	1411	146.678
F1NWD5	Leucine-rich repeat-containing protein 40 OS=Gallus gallus GN=LRRC40 PE=4 SV=1 - [F1NWD5_CHICK]	5	5	5	1	1.03682	1.07306	0.941202	1.00545	1.02888	603	67.434
F1NWE5	Uncharacterized protein OS=Gallus gallus GN=GALE PE=3 SV=2 - [F1NWE5_CHICK]	4	4	6	1	1.09477	1.33852	0.678158	0.859526	0.846764	356	39.0788
F1NWF2	Uncharacterized protein OS=Gallus gallus GN=PRCP PE=4 SV=2 - [F1NWF2_CHICK]	1	1	1	1	1.00678	0.624104	0.899434	0.631774	0.638249	479	54.1148
F1NWF3	Uncharacterized protein OS=Gallus gallus GN=SUMF2 PE=4 SV=1 - [F1NWF3_CHICK]	1	1	2	1	1.1424	1.07043	1.08096	1.00421	0.904186	316	35.5615
F1NWF7	Uncharacterized protein OS=Gallus gallus GN=ARSA PE=4 SV=2 - [F1NWF7_CHICK]	2	2	3	1	0.967813	1.76785	0.959757	0.981158	0.925373	506	54.916
F1NWG2	Uncharacterized protein OS=Gallus gallus GN=CTSC PE=3 SV=1 - [F1NWG2_CHICK]	2	2	3	1	1.06849	0.912064	0.961676	0.778522	0.866281	463	52.0267
F1NWH5	Uncharacterized protein OS=Gallus gallus GN=AQP3 PE=3 SV=2 - [F1NWH5_CHICK]	2	2	2	1	1.03065	1.166	1.14027	1.61978	2.02958	292	31.3574
F1NWI3	Uncharacterized protein OS=Gallus gallus GN=SLC25A13 PE=3 SV=2 - [F1NWI3_CHICK]	1	2	2	1	1.09645	7.70698	1.20532	2.05413	2.41494	642	70.3877
F1NWK2	Uncharacterized protein OS=Gallus gallus GN=COX7A2 PE=4 SV=2 - [F1NWK2_CHICK]	1	1	4	1	1.06646	0.890018	0.800858	0.844871	0.820665	83	9.5901
F1NWN4	Uncharacterized protein OS=Gallus gallus GN=FBLN2 PE=4 SV=2 - [F1NWN4_CHICK]	3	3	4	1	0.977629	0.587734	0.72693	0.755407	0.663782	1196	132.232
F1NWP3	Heat shock cognate 71 kDa protein OS=Gallus gallus GN=HSPA8 PE=3 SV=1 - [F1NWP3_CHICK]	20	34	247	1	1.0512	0.891163	0.89957	0.961506	0.929831	646	70.8272
F1NWR5	Uncharacterized protein OS=Gallus gallus PE=4 SV=2 - [F1NWR5_CHICK]	1	1	1	1	0.85247	1.00657	0.928043	0.926776	0.94248	743	82.5998
F1NWS6	Uncharacterized protein OS=Gallus gallus GN=GRSF1 PE=4 SV=2 - [F1NWS6_CHICK]	11	11	26	1	0.92392	1.08689	1.07424	1.11647	1.09516	394	44.1745
F1NWT0	Uncharacterized protein OS=Gallus gallus GN=ACACA PE=4 SV=2 - [F1NWT0_CHICK]	1	1	1	1	0.953713	0.509838	0.368855	0.369271	0.366059	2324	262.526
F1NWT8	Uncharacterized protein OS=Gallus gallus GN=RUFY3 PE=4 SV=2 - [F1NWT8_CHICK]	2	2	2	1	0.92889	0.753233	1.01469	1.03836	1.20208	618	70.2107
F1NWX6	Plasminogen OS=Gallus gallus GN=PLG PE=3 SV=2 - [F1NWX6_CHICK]	4	4	6	1	1.10861	0.579199	0.732302	0.749567	0.843482	802	90.7055
F1NWY3	Uncharacterized protein OS=Gallus gallus GN=CCDC102A PE=4 SV=2 - [F1NWY3_CHICK]	6	6	7	1	0.985574	0.834531	0.85631	0.777341	0.736762	540	61.6636
F1NWY7	Uncharacterized protein OS=Gallus gallus GN=MRPL42 PE=4 SV=2 - [F1NWY7_CHICK]	1	1	1	1	1.05503	0.575239	1.03828	1.1853	1.22672	146	17.0767
F1NWZ2	Uncharacterized protein OS=Gallus gallus GN=CSRP3 PE=4 SV=2 - [F1NWZ2_CHICK]	2	2	4	1	1.04234	1.93791	3.49991	3.98465	4.18978	194	20.828
F1NWZ3	Uncharacterized protein OS=Gallus gallus GN=NUFIP2 PE=4 SV=2 - [F1NWZ3_CHICK]	1	1	1	1	0.914143	1.44118	0.937738	1.15834	1.04053	639	66.8633
F1NX10	Uncharacterized protein OS=Gallus gallus GN=FRAS1 PE=4 SV=2 - [F1NX10_CHICK]	6	6	8	1	0.976778	1.00696	1.05851	1.02743	1.03594	3987	439.153
F1NX13	Uncharacterized protein OS=Gallus gallus GN=DRG1 PE=4 SV=1 - [F1NX13_CHICK]	1	1	1	1	1.11684	1.28559	1.29594	1.1761	1.32807	367	40.4347
F1NX21	Uncharacterized protein OS=Gallus gallus GN=CD109 PE=4 SV=2 - [F1NX21_CHICK]	4	4	4	1	0.967838	0.728479	0.728782	0.799171	0.848414	1446	161.595
F1NX22	Collagen alpha-1(XII) chain OS=Gallus gallus GN=COL12A1 PE=4 SV=2 - [F1NX22_CHICK]	67	68	161	1	1.06102	1.01682	0.996263	0.89245	0.94062	3119	339.594
F1NX57	Uncharacterized protein OS=Gallus gallus GN=GRHPR PE=3 SV=2 - [F1NX57_CHICK]	1	1	1	1	1.12231	2.17844	1.03759	1.09815	1.29857	335	36.0358
F1NX60	Fibulin-1 OS=Gallus gallus GN=FBLN1 PE=3 SV=1 - [F1NX60_CHICK]	4	4	8	1	1.03566	0.642889	0.737971	0.615181	0.614102	704	78.1155
F1NX83	Uncharacterized protein OS=Gallus gallus PE=4 SV=2 - [F1NX83_CHICK]	10	10	11	1	1.06218	1.28005	1.31231	1.87951	2.61548	1530	174.321
F1NXA5	Coronin OS=Gallus gallus GN=CORO6 PE=3 SV=2 - [F1NXA5_CHICK]	1	2	2	1	1.06358	1.80573	1.05953	1.04964	1.25735	476	53.2763
F1NXB0	Uncharacterized protein OS=Gallus gallus GN=PLOD2 PE=4 SV=2 - [F1NXB0_CHICK]	15	15	25	1	1.06211	0.868183	0.890021	0.784382	0.73351	756	86.956
F1NXC6	Uncharacterized protein OS=Gallus gallus GN=GPALPP1 PE=4 SV=1 - [F1NXC6_CHICK]	1	1	1	1	1.0279	1.08502	1.1	1.15577	1.08874	350	39.1762
F1NXD7	Uncharacterized protein OS=Gallus gallus PE=4 SV=2 - [F1NXD7_CHICK]	5	6	8	1	0.961852	0.68146	0.911048	0.931523	0.999929	990	110.124
F1NXF1	Uncharacterized protein OS=Gallus gallus GN=KIAA0564 PE=4 SV=2 - [F1NXF1_CHICK]	2	2	2	1	1.01794	1.37899	0.972705	1.48881	1.63819	1905	213.372
F1NXG1	Uncharacterized protein OS=Gallus gallus GN=NAA16 PE=4 SV=2 - [F1NXG1_CHICK]	2	2	2	1	0.968443	0.855846	1.06403	0.930023	1.06815	865	101.209
F1NXG2	WW domain-binding protein 4 OS=Gallus gallus GN=WBP4 PE=4 SV=2 - [F1NXG2_CHICK]	2	2	2	1	1.04034	0.8755	1.48565	1.35226	1.21142	397	45.2462
F1NXH1	Uncharacterized protein OS=Gallus gallus GN=MARC2 PE=4 SV=1 - [F1NXH1_CHICK]	2	2	3	1	0.928682	1.70394	1.02805	1.14605	1.26585	348	38.656
F1NXK0	Mini-chromosome maintenance complex-binding protein OS=Gallus gallus GN=MCMBP PE=4 SV=2 - [F1NXK0_CHICK]	3	3	3	1	1.01371	1.69443	0.938552	0.878707	0.931113	598	67.6006
F1NXK3	Palmitoyltransferase OS=Gallus gallus GN=ZDHHC5 PE=3 SV=1 - [F1NXK3_CHICK]	1	1	1	1	0.968252	1.42765	0.995722	1.05301	0.927565	722	78.1745
F1NXN3	Glycine amidinotransferase, mitochondrial OS=Gallus gallus GN=GATM PE=4 SV=2 - [F1NXN3_CHICK]	2	2	3	1	1.04491	0.910294	2.62637	1.17897	1.38059	422	48.2501
F1NXN8	Uncharacterized protein OS=Gallus gallus GN=NDUFS1 PE=3 SV=1 - [F1NXN8_CHICK]	11	11	21	1	1.04458	1.37926	1.27932	1.89932	2.14937	728	79.5438
F1NXN9	Uncharacterized protein OS=Gallus gallus GN=HM13 PE=4 SV=2 - [F1NXN9_CHICK]	1	1	1	1	0.977972	1.2298	1.14513	0.882485	1.18519	492	53.0685
F1NXP2	Uncharacterized protein OS=Gallus gallus GN=GTF2B PE=4 SV=2 - [F1NXP2_CHICK]	1	1	1	1	0.944524	1.10552	0.896352	0.951489	0.811936	316	34.7836
F1NXP6	Uncharacterized protein OS=Gallus gallus GN=CASP8 PE=3 SV=1 - [F1NXP6_CHICK]	1	1	1	1	0.80583	1.65759	0.830272	0.801014	0.653722	482	54.5225
F1NXR1	Caveolin OS=Gallus gallus GN=CAV3 PE=3 SV=1 - [F1NXR1_CHICK]	1	1	1	1	1.02407	1.27194	2.72889	2.63087	3.64602	151	17.505
F1NXR6	Uncharacterized protein OS=Gallus gallus GN=LOC100857858 PE=3 SV=2 - [F1NXR6_CHICK]	1	14	190	1	1.04996	1.08178	0.803612	0.796403	0.730816	458	51.01
F1NXR8	Uncharacterized protein OS=Gallus gallus GN=LUC7L3 PE=4 SV=1 - [F1NXR8_CHICK]	5	5	6	1	1.0717	0.701862	0.939376	0.853559	0.885577	432	51.4091
F1NXT5	Uncharacterized protein OS=Gallus gallus GN=BCKDHB PE=4 SV=2 - [F1NXT5_CHICK]	2	2	3	1	0.976049	2.92353	1.23392	1.37806	1.41683	379	41.4702
F1NXV4	Uncharacterized protein OS=Gallus gallus GN=SRPR PE=4 SV=1 - [F1NXV4_CHICK]	3	3	3	1	1.02281	1.50687	1.04876	1.14504	1.28392	644	71.1529
F1NXV6	Prothrombin OS=Gallus gallus GN=F2 PE=3 SV=1 - [F1NXV6_CHICK]	6	6	7	1	1.05053	0.667094	0.828595	0.909368	0.915255	607	69.0629
F1NXW3	Uncharacterized protein OS=Gallus gallus GN=RPS15A PE=3 SV=2 - [F1NXW3_CHICK]	4	4	7	1	1.10562	1.89403	1.02793	1.00488	1.04218	152	17.3252
F1NXX2	Uncharacterized protein OS=Gallus gallus GN=MRPS22 PE=4 SV=2 - [F1NXX2_CHICK]	5	5	6	1	0.968454	1.51787	1.22846	1.62742	1.51048	338	38.7852
F1NY05	Hypoxia up-regulated protein 1 OS=Gallus gallus GN=HYOU1 PE=3 SV=2 - [F1NY05_CHICK]	23	23	50	1	1.03033	0.664501	0.864873	0.715804	0.74562	965	108.337
F1NY09	Uncharacterized protein OS=Gallus gallus GN=C1H11ORF54 PE=4 SV=2 - [F1NY09_CHICK]	4	4	11	1	0.943024	0.712531	1.16715	1.15942	1.06823	316	34.6578
F1NY25	Aconitate hydratase OS=Gallus gallus GN=ACO1 PE=3 SV=1 - [F1NY25_CHICK]	5	5	6	1	0.997473	1.31824	1.16359	1.42931	1.24873	889	98.0255
F1NY29	Uncharacterized protein OS=Gallus gallus GN=ETFDH PE=4 SV=1 - [F1NY29_CHICK]	7	7	10	1	0.995557	1.4347	1.28396	1.85314	1.84309	477	53.1305
F1NY35	Uncharacterized protein OS=Gallus gallus GN=MZT1 PE=4 SV=2 - [F1NY35_CHICK]	1	1	1	1	1.01652	1.35901	0.923824	0.960318	0.988671	72	7.80896
F1NY37	Acyl-coenzyme A oxidase OS=Gallus gallus GN=ACOX1 PE=3 SV=1 - [F1NY37_CHICK]	2	2	3	1	0.877397	1.48098	0.932933	1.28349	1.16883	662	74.4668
F1NY41	Uncharacterized protein OS=Gallus gallus GN=BAG3 PE=4 SV=2 - [F1NY41_CHICK]	11	11	22	1	0.944006	1.18707	1.29315	1.56154	1.46263	560	61.1419
F1NY49	Uncharacterized protein OS=Gallus gallus GN=TIA1 PE=4 SV=1 - [F1NY49_CHICK]	1	4	7	1	0.983013	0.866543	0.838184	0.785142	0.811729	388	42.9288
F1NY50	Uncharacterized protein OS=Gallus gallus GN=COMMD6 PE=4 SV=2 - [F1NY50_CHICK]	2	2	2	1	1.0639	1.15901	0.988437	0.999599	0.962255	207	22.6347
F1NY51	Ubiquitin carboxyl-terminal hydrolase OS=Gallus gallus GN=UCHL3 PE=3 SV=1 - [F1NY51_CHICK]	5	5	15	1	0.954364	0.660485	0.930732	0.773405	0.785518	230	26.2721
F1NY52	Uncharacterized protein OS=Gallus gallus PE=4 SV=2 - [F1NY52_CHICK]	10	10	11	1	0.952383	1.17044	1.14341	1.14866	1.24684	1695	193.337
F1NY54	Uncharacterized protein OS=Gallus gallus GN=THRAP3 PE=4 SV=2 - [F1NY54_CHICK]	7	7	14	1	0.959824	0.748331	1.07605	0.737944	0.745538	966	109.816
F1NY62	Uncharacterized protein OS=Gallus gallus GN=PGAM5 PE=4 SV=2 - [F1NY62_CHICK]	1	1	1	1	1.06605	1.90813	1.52618	1.68653	2.00155	233	26.5208
F1NY67	Uncharacterized protein OS=Gallus gallus GN=THUMPD1 PE=4 SV=2 - [F1NY67_CHICK]	1	1	2	1	0.960216	0.906243	0.867857	0.720867	0.857779	310	35.3521
F1NY71	Uncharacterized protein OS=Gallus gallus GN=TMOD1 PE=4 SV=2 - [F1NY71_CHICK]	11	12	24	1	0.967728	1.11674	1.64915	1.67023	1.54364	359	40.2616
F1NY82	Uncharacterized protein OS=Gallus gallus GN=IQGAP1 PE=4 SV=2 - [F1NY82_CHICK]	24	25	41	1	0.99888	0.846642	0.861763	0.823843	0.796739	1401	159.527
F1NYA2	Uncharacterized protein OS=Gallus gallus GN=LOC100859865 PE=4 SV=1 - [F1NYA2_CHICK]	1	1	4	1	0.923187	0.826342	0.982213	0.846785	0.714053	146	16.2421
F1NYA3	Uncharacterized protein OS=Gallus gallus GN=SNAP29 PE=4 SV=1 - [F1NYA3_CHICK]	2	2	2	1	0.976599	1.61934	1.39317	2.28751	1.58452	248	28.085
F1NYA9	Uncharacterized protein OS=Gallus gallus GN=EEF1B2 PE=3 SV=1 - [F1NYA9_CHICK]	7	9	45	1	0.947982	0.600239	0.962312	0.742838	0.72271	224	24.7024
F1NYB1	Uncharacterized protein OS=Gallus gallus GN=TUBB4B PE=3 SV=2 - [F1NYB1_CHICK]	2	17	137	1	1.06342	1.3499	0.773034	0.609312	0.60124	445	49.829
F1NYC4	Uncharacterized protein OS=Gallus gallus GN=CLTCL1 PE=4 SV=1 - [F1NYC4_CHICK]	6	11	16	1	1.05168	1.21047	1.22057	1.04249	1.14939	1681	191.815
F1NYC9	Uncharacterized protein OS=Gallus gallus GN=Gga.53531 PE=4 SV=2 - [F1NYC9_CHICK]	4	4	6	1	1.05932	0.905083	1.49726	0.856957	0.938886	210	23.669
F1NYD0	Uncharacterized protein OS=Gallus gallus GN=RAD21 PE=4 SV=1 - [F1NYD0_CHICK]	7	7	10	1	1.00236	0.819735	0.853063	0.90851	0.864906	633	72.0058
F1NYD4	Uncharacterized protein OS=Gallus gallus GN=CLNS1A PE=4 SV=2 - [F1NYD4_CHICK]	3	3	3	1	1.0468	0.980408	0.83728	0.791552	0.823772	240	26.6613
F1NYG4	Uncharacterized protein OS=Gallus gallus GN=APOH PE=4 SV=2 - [F1NYG4_CHICK]	1	1	1	1	1.00942	0.339856	1.11201	1.68903	1.66185	374	41.0662
F1NYH8	Uncharacterized protein OS=Gallus gallus GN=EVL PE=4 SV=1 - [F1NYH8_CHICK]	3	3	4	1	1.04115	1.49335	1.24198	1.4538	1.24292	418	44.7313
F1NYI0	Uncharacterized protein OS=Gallus gallus GN=COL15A1 PE=4 SV=2 - [F1NYI0_CHICK]	6	6	8	1	0.987032	1.19641	1.58739	1.34003	1.31709	1347	142.747
F1NYI2	Uncharacterized protein OS=Gallus gallus GN=FBP2 PE=3 SV=1 - [F1NYI2_CHICK]	1	1	2	1	1.04939	0.882182	1.11084	2.28763	2.96846	340	37.0791
F1NYI3	tRNA-splicing ligase RtcB homolog OS=Gallus gallus GN=C22ORF28 PE=3 SV=2 - [F1NYI3_CHICK]	9	9	18	1	1.12659	0.718126	0.824412	0.813867	0.86167	505	55.2068
F1NYJ1	Uncharacterized protein OS=Gallus gallus GN=CTSL2 PE=3 SV=2 - [F1NYJ1_CHICK]	3	3	4	1	0.975006	0.91933	0.881947	0.808047	0.811144	353	40.1493
F1NYK1	Uncharacterized protein OS=Gallus gallus GN=PPT1 PE=4 SV=1 - [F1NYK1_CHICK]	2	2	3	1	1.0806	0.547123	0.726439	0.772076	0.832646	300	33.8351
F1NYK3	Uncharacterized protein OS=Gallus gallus GN=MCCC1 PE=4 SV=1 - [F1NYK3_CHICK]	5	5	5	1	0.88777	0.979175	1.00874	1.36474	1.48317	713	78.452
F1NYL1	Uncharacterized protein OS=Gallus gallus GN=ANKRD49 PE=4 SV=2 - [F1NYL1_CHICK]	2	2	2	1	0.976144	0.752128	0.931045	0.864218	0.837619	243	27.8166
F1NYL7	Uncharacterized protein OS=Gallus gallus GN=TCEB3 PE=4 SV=2 - [F1NYL7_CHICK]	3	3	14	1	1.07946	1.17421	0.83065	0.599842	0.64378	924	104.603
F1NYM3	Uncharacterized protein OS=Gallus gallus GN=NDUFS7 PE=3 SV=2 - [F1NYM3_CHICK]	2	2	3	1	1.04323	2.33092	1.37608	2.8912	3.7699	220	24.3004
F1NYM4	Uncharacterized protein OS=Gallus gallus GN=LOC426599 PE=4 SV=2 - [F1NYM4_CHICK]	4	4	7	1	0.955166	0.676609	1.0017	0.930515	1.30562	474	53.1527
F1NYN0	Neural cell adhesion molecule 1 OS=Gallus gallus GN=NCAM1 PE=4 SV=2 - [F1NYN0_CHICK]	2	11	21	1	1.04132	0.731503	0.861256	0.709301	0.715759	858	94.4463
F1NYN9	Uncharacterized protein OS=Gallus gallus GN=GMPPA PE=4 SV=2 - [F1NYN9_CHICK]	2	2	2	1	1.07536	1.12142	0.93363	0.997067	0.959648	355	38.8908
F1NYS6	Uncharacterized protein OS=Gallus gallus GN=RABL5 PE=4 SV=1 - [F1NYS6_CHICK]	1	1	1	1	1.00586	1.91366	1.08596	1.3687	1.28082	181	20.6903
F1NYT7	Uncharacterized protein OS=Gallus gallus GN=PCYOX1 PE=4 SV=2 - [F1NYT7_CHICK]	1	1	1	1	0.954455	1.09089	0.99132	1.28666	1.49306	506	56.4039
F1NYT8	Uncharacterized protein OS=Gallus gallus GN=LOC426296 PE=4 SV=2 - [F1NYT8_CHICK]	4	4	5	1	0.963	0.867434	1.08277	1.22363	1.01605	138	15.1293
F1NYU0	Uncharacterized protein OS=Gallus gallus GN=MYL2 PE=4 SV=1 - [F1NYU0_CHICK]	6	8	36	1	0.983037	1.18727	1.55627	1.84991	1.77135	165	18.6933
F1NYU3	Uncharacterized protein OS=Gallus gallus GN=WDR18 PE=4 SV=2 - [F1NYU3_CHICK]	2	2	3	1	1.06305	1.11418	0.984048	1.03997	1.08229	432	47.3716
F1NYV3	Uncharacterized protein OS=Gallus gallus GN=MAP7D1 PE=4 SV=2 - [F1NYV3_CHICK]	4	4	6	1	1.0086	0.892123	1.03487	1.10751	1.09142	783	87.6328
F1NYW7	Uncharacterized protein OS=Gallus gallus GN=AMOTL2 PE=4 SV=2 - [F1NYW7_CHICK]	1	1	1	1	0.992212	0.972344	0.959505	1.1664	1.36416	656	72.647
F1NYZ6	Uncharacterized protein OS=Gallus gallus GN=PLXNA2 PE=4 SV=2 - [F1NYZ6_CHICK]	1	1	1	1	1.20801	0.683841	1.43342	1.04537	1.19452	1893	210.177
F1NYZ7	Uncharacterized protein OS=Gallus gallus GN=CLIC4 PE=4 SV=2 - [F1NYZ7_CHICK]	3	3	9	1	0.973543	0.829735	0.896791	0.899516	0.882507	245	27.6883
F1NZ04	Uncharacterized protein OS=Gallus gallus GN=BIN1 PE=4 SV=1 - [F1NZ04_CHICK]	1	12	57	1	0.966262	1.11365	2.87614	3.17098	3.15376	442	48.6713
F1NZ25	Eukaryotic translation initiation factor 3 subunit B OS=Gallus gallus GN=EIF3B PE=3 SV=2 - [F1NZ25_CHICK]	14	14	30	1	1.03875	0.862212	0.760071	0.794652	0.756469	742	85.5884
F1NZ31	Uncharacterized protein OS=Gallus gallus GN=C28H19ORF10 PE=4 SV=1 - [F1NZ31_CHICK]	1	1	1	1	1.18932	0.615951	0.79905	0.63836	0.661995	167	18.5191
F1NZ49	Transcriptional coactivator YAP1 OS=Gallus gallus GN=YAP1 PE=4 SV=2 - [F1NZ49_CHICK]	7	7	10	1	0.944507	1.01632	0.843186	0.88993	0.87554	389	42.1936
F1NZ68	Uncharacterized protein OS=Gallus gallus GN=GBAS PE=4 SV=1 - [F1NZ68_CHICK]	2	2	8	1	1.02033	0.486066	1.16941	1.51732	1.82413	284	33.165
F1NZ78	Alpha-enolase OS=Gallus gallus GN=ENO1 PE=3 SV=2 - [F1NZ78_CHICK]	17	18	147	1	1.05414	0.838681	1.08684	1.02271	1.08998	434	47.3034
F1NZ81	Uncharacterized protein OS=Gallus gallus GN=ACADSB PE=3 SV=2 - [F1NZ81_CHICK]	3	3	8	1	1.00121	1.00629	1.22016	1.35618	1.42367	432	47.567
F1NZ85	Uncharacterized protein OS=Gallus gallus GN=SEC16A PE=4 SV=1 - [F1NZ85_CHICK]	4	4	4	1	0.983807	0.721367	0.92611	1.0087	1.04221	2241	243.87
F1NZ86	Stress-70 protein, mitochondrial OS=Gallus gallus GN=HSPA9 PE=3 SV=1 - [F1NZ86_CHICK]	23	23	81	1	1.00129	0.842747	1.14684	1.48962	1.44732	675	73.1168
F1NZ93	Uncharacterized protein OS=Gallus gallus GN=ADHFE1 PE=4 SV=2 - [F1NZ93_CHICK]	1	1	1	1	0.83251	1.29845	0.941899	1.72664	1.98822	449	48.6
F1NZA1	Uncharacterized protein OS=Gallus gallus GN=TTLL12 PE=4 SV=1 - [F1NZA1_CHICK]	3	3	5	1	0.98495	0.804426	0.778984	0.872837	0.88675	627	72.767
F1NZB3	Uncharacterized protein OS=Gallus gallus GN=TBL1XR1 PE=4 SV=1 - [F1NZB3_CHICK]	3	3	4	1	1.06788	1.64058	1.00068	1.07579	0.971306	473	51.4671
F1NZC0	Aldose 1-epimerase OS=Gallus gallus GN=GALM PE=3 SV=2 - [F1NZC0_CHICK]	1	1	1	1	1.07693	0.713015	0.768026	0.57927	0.563437	344	37.9961
F1NZC1	Uncharacterized protein OS=Gallus gallus GN=C6ORF115 PE=4 SV=2 - [F1NZC1_CHICK]	2	2	2	1	0.884566	0.588544	0.95731	0.904708	0.895337	81	9.04782
F1NZC5	Uncharacterized protein OS=Gallus gallus GN=LOC101749430 PE=4 SV=2 - [F1NZC5_CHICK]	1	1	1	1	0.907339	0.636387	0.936832	0.907179	0.901682	127	14.0132
F1NZC6	Phosphoribosyl pyrophosphate synthase-associated protein 2 OS=Gallus gallus GN=PRPSAP2 PE=4 SV=1 - [F1NZC6_CHICK]	2	2	2	1	1.12638	2.253	1.09142	1.46788	1.37245	369	40.7182
F1NZD3	Uncharacterized protein OS=Gallus gallus GN=RBMX PE=4 SV=1 - [F1NZD3_CHICK]	4	4	13	1	1.06476	0.566599	0.814726	0.498326	0.497369	385	41.526
F1NZF7	Uncharacterized protein OS=Gallus gallus GN=SF3B3 PE=4 SV=2 - [F1NZF7_CHICK]	7	7	8	1	1.06555	1.16676	0.987384	0.983839	0.959415	1107	122.738
F1NZH3	Uncharacterized protein OS=Gallus gallus GN=MAP3K2 PE=4 SV=2 - [F1NZH3_CHICK]	1	1	1	1	0.970583	0.729672	0.729195	0.895647	0.952289	624	70.2084
F1NZI1	Uncharacterized protein OS=Gallus gallus GN=XRCC5 PE=4 SV=2 - [F1NZI1_CHICK]	2	2	2	1	1.05322	2.10915	0.993247	0.982426	0.904781	768	87.0302
F1NZJ2	Uncharacterized protein OS=Gallus gallus GN=HK1 PE=3 SV=2 - [F1NZJ2_CHICK]	8	10	15	1	1.02919	1.43593	1.3014	1.4442	1.68576	917	102.693
F1NZJ7	Uncharacterized protein OS=Gallus gallus GN=LPHN2 PE=3 SV=2 - [F1NZJ7_CHICK]	1	1	1	1	0.965721	2.4255	1.02703	1.1448	1.3039	1231	138.159
F1NZL2	Uncharacterized protein OS=Gallus gallus GN=DYSF PE=4 SV=2 - [F1NZL2_CHICK]	5	5	5	1	1.02325	1.24268	1.32451	1.48904	1.86406	1868	213.242
F1NZM1	Eukaryotic translation initiation factor 3 subunit E OS=Gallus gallus GN=EIF3E PE=3 SV=1 - [F1NZM1_CHICK]	7	7	11	1	1.0744	1.10702	1.04402	0.961214	1.14236	445	52.1154
F1NZM2	Uncharacterized protein OS=Gallus gallus PE=4 SV=2 - [F1NZM2_CHICK]	1	1	1	1	0.976576	1.47521	1.24753	1.2913	1.35441	1230	132.887
F1NZP0	Twinfilin-2 OS=Gallus gallus GN=TWF2 PE=4 SV=2 - [F1NZP0_CHICK]	5	5	8	1	1.05553	1.05963	1.23984	1.10066	0.99144	343	39.0751
F1NZP4	Uncharacterized protein OS=Gallus gallus GN=C1H12ORF23 PE=4 SV=1 - [F1NZP4_CHICK]	3	3	5	1	1.10019	1.28104	0.875442	0.705085	0.798909	116	11.6751
F1NZR2	Uncharacterized protein OS=Gallus gallus PE=4 SV=2 - [F1NZR2_CHICK]	2	2	2	1	0.889469	1.01051	1.5334	1.60682	1.49262	493	53.9303
F1NZR9	Uncharacterized protein OS=Gallus gallus GN=SLC4A1AP PE=4 SV=2 - [F1NZR9_CHICK]	1	1	1	1	1.12326	1.38551	0.904622	0.781438	0.777635	691	76.6519
F1NZS9	Uncharacterized protein OS=Gallus gallus GN=TMPO PE=4 SV=1 - [F1NZS9_CHICK]	10	10	28	1	0.966338	0.78413	1.17298	0.844392	0.930297	446	50.1409
F1NZU2	Uncharacterized protein OS=Gallus gallus GN=SYNCRIP PE=4 SV=2 - [F1NZU2_CHICK]	14	16	37	1	0.94649	0.556874	0.961438	0.80472	0.762051	448	49.6507
F1NZW1	Uncharacterized protein OS=Gallus gallus GN=PM5 PE=4 SV=1 - [F1NZW1_CHICK]	7	7	8	1	1.00624	0.989602	1.07216	1.19492	1.16035	1215	133.364
F1NZW4	Uncharacterized protein OS=Gallus gallus GN=LIMS1 PE=4 SV=1 - [F1NZW4_CHICK]	2	2	2	1	1.10765	0.728839	0.710645	0.747832	0.876438	325	37.1818
F1NZW7	Peptidyl-prolyl cis-trans isomerase OS=Gallus gallus GN=PPIC PE=3 SV=2 - [F1NZW7_CHICK]	2	2	3	1	1.04814	1.21955	1.01716	0.850603	0.761546	229	24.7497
F1NZX3	Uncharacterized protein OS=Gallus gallus GN=IDI1 PE=4 SV=2 - [F1NZX3_CHICK]	1	1	1	1	1.10579	0.705534	0.632248	0.79024	0.716076	234	27.4059
F1NZX4	Uncharacterized protein OS=Gallus gallus GN=ARFGAP3 PE=4 SV=1 - [F1NZX4_CHICK]	9	9	18	1	0.961965	0.910223	0.830978	0.755417	0.767961	440	48.56
F1NZX7	Uncharacterized protein OS=Gallus gallus GN=SNX2 PE=4 SV=2 - [F1NZX7_CHICK]	6	9	18	1	1.00657	0.730714	1.0022	0.835637	0.871893	596	66.4887
F1NZY2	Uncharacterized protein OS=Gallus gallus GN=LOC395381 PE=4 SV=1 - [F1NZY2_CHICK]	1	1	3	1	0.973623	1.49566	4.89639	1.55079	1.73499	2108	233.38
F1NZY6	CUGBP Elav-like family member 2 OS=Gallus gallus GN=CELF2 PE=4 SV=2 - [F1NZY6_CHICK]	2	3	4	1	0.921401	0.648039	0.958835	0.73743	0.688794	458	48.6424
F1NZY9	NADH-cytochrome b5 reductase OS=Gallus gallus GN=CYB5R3 PE=3 SV=1 - [F1NZY9_CHICK]	5	5	7	1	1.04341	1.12219	1.14055	1.15875	1.31474	301	34.0667
F1NZZ2	Uncharacterized protein OS=Gallus gallus PE=4 SV=2 - [F1NZZ2_CHICK]	4	4	4	1	1.02215	1.40571	1.25009	1.43499	1.50199	3451	379.568
F1P006	Toll-interacting protein OS=Gallus gallus GN=TOLLIP PE=4 SV=1 - [F1P006_CHICK]	3	3	7	1	0.928393	0.587957	1.09678	1.26194	1.13745	274	30.5501
F1P010	Uncharacterized protein OS=Gallus gallus GN=ARPC4 PE=4 SV=2 - [F1P010_CHICK]	3	3	5	1	1.03202	0.91951	1.04734	1.11433	0.981476	168	19.6904
F1P011	Uncharacterized protein OS=Gallus gallus GN=CAMK2A PE=3 SV=2 - [F1P011_CHICK]	2	5	9	1	1.03236	1.04438	1.41388	1.46429	1.58324	478	54.0425
F1P064	Uncharacterized protein OS=Gallus gallus GN=IPO5 PE=4 SV=2 - [F1P064_CHICK]	11	12	21	1	1.02182	0.97256	0.677461	0.68233	0.777899	1110	125.117
F1P090	Uncharacterized protein OS=Gallus gallus GN=PPP2R5D PE=4 SV=2 - [F1P090_CHICK]	1	1	1	1	1.06494	1.10446	1.06799	1.12702	1.09497	610	70.7315
F1P0A1	Uncharacterized protein OS=Gallus gallus GN=XPNPEP1 PE=3 SV=2 - [F1P0A1_CHICK]	12	12	18	1	1.03522	0.729234	1.03329	1.0083	1.00829	623	69.9706
F1P0A2	Uncharacterized protein OS=Gallus gallus GN=CTHRC1 PE=4 SV=2 - [F1P0A2_CHICK]	1	1	3	1	1.0292	0.602499	0.57469	0.49678	0.476209	243	25.835
F1P0B0	Integrin alpha-6 OS=Gallus gallus GN=ITGA6 PE=3 SV=2 - [F1P0B0_CHICK]	8	8	11	1	1.02274	0.966356	0.998184	0.987475	0.972169	1032	114.982
F1P0B5	Uncharacterized protein OS=Gallus gallus GN=SYF2 PE=4 SV=2 - [F1P0B5_CHICK]	1	1	1	1	0.936173	1.00247	0.927987	0.789986	0.860028	252	29.2931
F1P0C0	Uncharacterized protein OS=Gallus gallus GN=HMGN1 PE=4 SV=1 - [F1P0C0_CHICK]	5	5	7	1	0.938475	0.40972	0.929605	0.698998	0.683446	104	11.1458
F1P0C1	Uncharacterized protein OS=Gallus gallus GN=ATP6V1C1 PE=4 SV=2 - [F1P0C1_CHICK]	1	1	1	1	0.935528	0.972557	0.916846	1.19894	1.15185	382	44.1129
F1P0G0	Uncharacterized protein OS=Gallus gallus GN=UBE2G1 PE=3 SV=2 - [F1P0G0_CHICK]	3	3	7	1	0.98192	0.781293	1.28484	1.03282	1.08939	155	17.7729
F1P0G8	Uncharacterized protein OS=Gallus gallus GN=PALLD PE=4 SV=2 - [F1P0G8_CHICK]	10	11	14	1	0.973893	0.908309	1.10667	1.00019	0.949949	1364	149.539
F1P0H9	Collagen alpha-2(I) chain OS=Gallus gallus GN=COL1A2 PE=4 SV=1 - [F1P0H9_CHICK]	22	24	93	1	1.11105	1.05408	1.83885	2.14219	2.18547	1363	128.843
F1P0I8	Uncharacterized protein OS=Gallus gallus GN=RALY PE=4 SV=2 - [F1P0I8_CHICK]	2	2	2	1	0.977585	1.06036	1.57831	1.21254	1.33264	301	33.494
F1P0J0	Uncharacterized protein OS=Gallus gallus GN=GFM1 PE=3 SV=2 - [F1P0J0_CHICK]	3	3	3	1	0.929195	1.11883	0.955486	1.32485	1.2255	738	82.3557
F1P0J8	Uncharacterized protein OS=Gallus gallus GN=THBS1 PE=4 SV=2 - [F1P0J8_CHICK]	6	7	12	1	1.07332	0.413622	0.542782	0.685078	0.74797	1175	129.473
F1P0K1	Uncharacterized protein OS=Gallus gallus GN=RRBP1 PE=4 SV=2 - [F1P0K1_CHICK]	37	37	66	1	0.978809	0.642552	0.84919	0.678353	0.668903	997	111.904
F1P0K7	Uncharacterized protein OS=Gallus gallus GN=LOC100859653 PE=4 SV=2 - [F1P0K7_CHICK]	1	1	1	1	1.00593	1.49517	1.14667	1.53429	1.71004	450	52.2054
F1P0L3	Uncharacterized protein OS=Gallus gallus GN=CLYBL PE=4 SV=2 - [F1P0L3_CHICK]	2	2	2	1	0.989449	1.41127	1.05227	1.42649	1.43663	264	29.4294
F1P0M1	Uncharacterized protein OS=Gallus gallus PE=3 SV=2 - [F1P0M1_CHICK]	1	1	1	1	0.881026	0.842433	0.997155	0.904744	0.905845	592	67.5142
F1P0M2	Uncharacterized protein OS=Gallus gallus GN=PCCA PE=4 SV=2 - [F1P0M2_CHICK]	13	13	15	1	1.022	1.25999	1.19672	1.49318	1.55056	713	78.5054
F1P0N2	AMP deaminase 1 OS=Gallus gallus GN=AMPD1 PE=4 SV=2 - [F1P0N2_CHICK]	11	12	15	1	0.976493	1.33857	2.02377	2.02674	2.20287	743	85.6721
F1P0P3	Uncharacterized protein OS=Gallus gallus PE=4 SV=2 - [F1P0P3_CHICK]	5	5	8	1	1.0742	0.719875	0.820093	1.01981	0.924039	359	39.3517
F1P0P4	Signal recognition particle subunit SRP68 OS=Gallus gallus GN=SRP68 PE=3 SV=1 - [F1P0P4_CHICK]	4	4	4	1	1.10435	2.43281	0.93438	1.04524	1.09791	602	68.7886
F1P0P8	Uncharacterized protein OS=Gallus gallus GN=NFYC PE=4 SV=1 - [F1P0P8_CHICK]	2	2	2	1	1.06196	0.680149	0.77893	0.810402	0.615762	338	37.498
F1P0Q4	Beta-taxilin OS=Gallus gallus GN=TXLNB PE=4 SV=2 - [F1P0Q4_CHICK]	11	12	37	1	0.959741	1.31846	2.50194	2.14409	1.99993	676	76.8841
F1P0Q8	H/ACA ribonucleoprotein complex subunit 4 OS=Gallus gallus GN=DKC1 PE=4 SV=2 - [F1P0Q8_CHICK]	1	1	1	1	0.99788	1.94795	1.11172	1.09546	1.04464	516	58.1138
F1P0Q9	Uncharacterized protein OS=Gallus gallus GN=Gga.11143 PE=4 SV=2 - [F1P0Q9_CHICK]	2	6	12	1	0.987018	1.12953	1.1542	1.11945	1.24692	1111	117.045
F1P0R5	Uncharacterized protein OS=Gallus gallus GN=ATL2 PE=4 SV=2 - [F1P0R5_CHICK]	1	1	1	1	1.01286	0.859415	1.21938	1.11709	1.58337	613	68.9196
F1P0S2	Uncharacterized protein OS=Gallus gallus GN=STX8 PE=4 SV=1 - [F1P0S2_CHICK]	1	1	1	1	1.00135	1.27879	1.02303	1.31974	0.90157	236	26.7379
F1P0T4	Uncharacterized protein OS=Gallus gallus GN=Gga.7520 PE=4 SV=2 - [F1P0T4_CHICK]	2	2	2	1	1.00588	2.3034	1.09269	1.3721	1.41519	454	50.6007
F1P0V5	Uncharacterized protein OS=Gallus gallus GN=ABCF3 PE=4 SV=1 - [F1P0V5_CHICK]	1	1	2	1	0.886168	1.77709	3.74034	3.69499	5.21144	714	80.3452
F1P0W1	Anamorsin OS=Gallus gallus GN=CIAPIN1 PE=3 SV=2 - [F1P0W1_CHICK]	7	7	13	1	0.904992	0.663187	0.981648	0.998092	0.890725	307	32.8847
F1P0W8	Glycerol-3-phosphate dehydrogenase [NAD(+)] OS=Gallus gallus GN=GPD1L PE=3 SV=2 - [F1P0W8_CHICK]	1	1	1	1	1.12747	0.780025	1.05632	1.3883	1.59786	353	38.5641
F1P0X3	Uncharacterized protein OS=Gallus gallus GN=SEPT11 PE=3 SV=2 - [F1P0X3_CHICK]	3	10	29	1	1.05822	0.388605	0.925942	0.635844	0.607588	442	50.6027
F1P0Y2	Uncharacterized protein OS=Gallus gallus GN=Gga.53230 PE=4 SV=1 - [F1P0Y2_CHICK]	2	2	2	1	1.05184	0.489067	1.04141	0.811273	0.814868	759	85.0258
F1P0Y4	Uncharacterized protein OS=Gallus gallus GN=SCAF4 PE=4 SV=1 - [F1P0Y4_CHICK]	2	2	2	1	0.926477	0.699005	0.817908	0.709251	0.713297	1092	120.797
F1P0Y7	Uncharacterized protein OS=Gallus gallus PE=4 SV=2 - [F1P0Y7_CHICK]	3	3	3	1	0.983853	1.47561	1.08879	1.18836	1.21516	676	73.2242
F1P0Z6	Uncharacterized protein OS=Gallus gallus GN=UNC45A PE=4 SV=2 - [F1P0Z6_CHICK]	1	1	1	1	0.927678	1.63635	0.905875	0.828803	0.831098	925	100.547
F1P0Z7	Uncharacterized protein OS=Gallus gallus GN=ARL8B PE=3 SV=2 - [F1P0Z7_CHICK]	2	2	2	1	1.08906	0.965358	1.12352	0.919465	1.30757	186	21.4951
F1P121	Uncharacterized protein OS=Gallus gallus GN=NUDT4 PE=4 SV=2 - [F1P121_CHICK]	2	2	3	1	0.889633	0.556603	1.04651	0.963329	1.11827	181	20.4664
F1P130	Uncharacterized protein OS=Gallus gallus GN=Gga.11316 PE=3 SV=2 - [F1P130_CHICK]	25	25	60	1	1.04714	0.840146	1.20329	1.01731	1.14728	927	102.266
F1P150	Glypican-1 OS=Gallus gallus GN=GPC1 PE=2 SV=2 - [F1P150_CHICK]	2	2	3	1	1.05509	1.05655	0.780639	0.776159	0.851538	550	61.0192
F1P155	Uncharacterized protein OS=Gallus gallus GN=RRP15 PE=4 SV=2 - [F1P155_CHICK]	1	1	1	1	0.93593	1.20082	1.21051	1.39439	1.23572	262	29.0246
F1P157	Exportin-4 OS=Gallus gallus GN=XPO4 PE=4 SV=1 - [F1P157_CHICK]	1	1	1	1	1.10371	0.925597	0.884933	0.956868	0.965447	1146	129.722
F1P171	Uncharacterized protein OS=Gallus gallus GN=SGCG PE=4 SV=2 - [F1P171_CHICK]	2	2	3	1	0.95715	1.07881	1.58405	1.97279	2.08866	291	32.3369
F1P179	Uncharacterized protein OS=Gallus gallus GN=EPRS PE=3 SV=1 - [F1P179_CHICK]	14	14	19	1	1.0505	1.05567	1.23044	1.13436	1.35155	1601	179.751
F1P180	Aspartate aminotransferase OS=Gallus gallus GN=GOT2 PE=3 SV=2 - [F1P180_CHICK]	9	9	31	1	1.06125	1.38448	1.12725	1.91821	2.34714	423	47.3043
F1P187	Gephyrin OS=Gallus gallus GN=GPHN PE=4 SV=2 - [F1P187_CHICK]	7	7	9	1	0.971454	1.09054	1.05019	1.11461	1.09795	715	77.3808
F1P191	Poly(ADP-ribose) glycohydrolase ARH3 OS=Gallus gallus GN=ADPRHL2 PE=4 SV=2 - [F1P191_CHICK]	1	1	2	1	1.16214	0.64027	0.856884	0.754984	0.834486	367	39.885
F1P1A5	Uncharacterized protein OS=Gallus gallus GN=TKT PE=4 SV=2 - [F1P1A5_CHICK]	7	7	11	1	1.0829	0.902091	0.841968	0.798668	0.798243	627	68.4109
F1P1A8	Uncharacterized protein OS=Gallus gallus GN=SMARCC1 PE=4 SV=2 - [F1P1A8_CHICK]	11	11	14	1	0.976055	0.918393	0.801384	0.830184	0.74045	988	110.513
F1P1B2	Uncharacterized protein OS=Gallus gallus GN=GPR126 PE=3 SV=1 - [F1P1B2_CHICK]	2	2	2	1	0.948473	0.656556	0.696295	0.645813	0.611491	1167	129.724
F1P1B7	Uncharacterized protein OS=Gallus gallus GN=NAP1L4 PE=3 SV=1 - [F1P1B7_CHICK]	8	10	37	1	0.948245	1.04109	1.00872	0.872046	0.825311	376	42.869
F1P1D8	Uncharacterized protein OS=Gallus gallus GN=Gga.39500 PE=4 SV=2 - [F1P1D8_CHICK]	1	1	1	1	0.936281	3.2655	1.54406	2.08198	1.96713	786	85.8739
F1P1D9	Cysteine--tRNA ligase, cytoplasmic OS=Gallus gallus GN=CARS PE=3 SV=2 - [F1P1D9_CHICK]	4	4	4	1	0.980358	0.879275	0.989048	1.04819	1.02841	740	84.9779
F1P1G5	Uncharacterized protein OS=Gallus gallus GN=LOC415969 PE=4 SV=2 - [F1P1G5_CHICK]	1	1	2	1	1.09485	1.9315	1.82425	2.10898	2.23168	429	47.8462
F1P1G7	Uncharacterized protein OS=Gallus gallus GN=HTATSF1 PE=4 SV=1 - [F1P1G7_CHICK]	6	6	7	1	0.992257	1.01021	1.07961	1.02351	0.982674	450	51.047
F1P1J7	Mitogen-activated protein kinase OS=Gallus gallus GN=CAMK2G PE=4 SV=1 - [F1P1J7_CHICK]	1	3	5	1	1.07545	1.30338	1.61548	1.79646	2.16894	496	55.8205
F1P1K3	Uncharacterized protein OS=Gallus gallus GN=ARPC2 PE=4 SV=2 - [F1P1K3_CHICK]	7	7	13	1	1.0241	0.690445	0.779145	0.610477	0.624734	381	42.482
F1P1L0	Uncharacterized protein OS=Gallus gallus GN=SIRT3 PE=4 SV=2 - [F1P1L0_CHICK]	1	1	1	1	1.08952	1.1309	1.11959	1.5963	1.34208	346	38.6119
F1P1L1	Uncharacterized protein OS=Gallus gallus GN=DPP9 PE=4 SV=2 - [F1P1L1_CHICK]	1	1	1	1	1.03855	1.42172	1.13862	1.59485	1.32312	859	98.387
F1P1L8	Uncharacterized protein OS=Gallus gallus GN=SERPINB6 PE=3 SV=1 - [F1P1L8_CHICK]	5	5	8	1	1.04716	1.05342	0.88237	0.974781	0.982096	379	43.0727
F1P1M9	Uncharacterized protein OS=Gallus gallus GN=SLTM PE=4 SV=2 - [F1P1M9_CHICK]	2	2	2	1	0.900277	1.39818	0.973421	1.09692	0.931238	1002	113.819
F1P1P4	Phosphatidylinositol 4-phosphate 5-kinase type-1 beta OS=Gallus gallus GN=PIP5K1B PE=4 SV=2 - [F1P1P4_CHICK]	1	1	2	1	0.990714	1.83178	1.08757	0.957886	0.925116	540	60.6947
F1P1P5	Uncharacterized protein OS=Gallus gallus GN=FXN PE=4 SV=2 - [F1P1P5_CHICK]	2	2	2	1	0.930631	1.21547	1.16321	1.42147	1.27256	136	15.2826
F1P1P6	Uncharacterized protein OS=Gallus gallus GN=SMTN PE=4 SV=2 - [F1P1P6_CHICK]	4	4	4	1	1.03953	1.9619	1.26648	1.12341	1.11945	416	46.9695
F1P1R2	Uncharacterized protein OS=Gallus gallus GN=RBM19 PE=4 SV=2 - [F1P1R2_CHICK]	3	3	3	1	0.959644	0.898066	0.929707	0.881466	0.83255	957	107.802
F1P1R3	Uncharacterized protein OS=Gallus gallus GN=PSMD10 PE=4 SV=2 - [F1P1R3_CHICK]	2	2	3	1	0.910357	0.430712	1.07843	0.873973	0.826279	229	24.1914
F1P1S6	Actin-related protein 2/3 complex subunit 5 OS=Gallus gallus GN=ARPC5L PE=3 SV=1 - [F1P1S6_CHICK]	2	2	2	1	1.01466	0.768086	1.17648	1.37229	1.46753	108	11.8374
F1P1U3	Uncharacterized protein OS=Gallus gallus GN=CPT2 PE=3 SV=1 - [F1P1U3_CHICK]	4	4	6	1	1.03496	1.17224	1.28366	1.76379	1.98793	256	29.9433
F1P1V2	Uncharacterized protein OS=Gallus gallus GN=PUF60 PE=4 SV=2 - [F1P1V2_CHICK]	2	10	19	1	0.991177	0.756859	0.857145	0.734855	0.599831	465	50.3117
F1P1V5	Uncharacterized protein OS=Gallus gallus GN=ECHDC3 PE=4 SV=2 - [F1P1V5_CHICK]	1	1	1	1	1.00445	1.35275	1.14286	1.44253	1.54673	290	31.1933
F1P1W1	Uncharacterized protein OS=Gallus gallus GN=PPFIBP2 PE=4 SV=2 - [F1P1W1_CHICK]	2	2	2	1	0.954133	1.13595	1.05552	1.00362	0.929196	986	111.459
F1P1W3	Uncharacterized protein OS=Gallus gallus GN=CAMK1 PE=3 SV=2 - [F1P1W3_CHICK]	1	2	4	1	1.01263	0.800913	1.28677	1.24284	1.3257	379	42.1512
F1P1W9	POU domain protein OS=Gallus gallus GN=POU2F3 PE=3 SV=2 - [F1P1W9_CHICK]	2	2	3	1	0.949593	1.0941	0.961049	1.20792	1.20631	416	45.2275
F1P1X0	Uncharacterized protein OS=Gallus gallus GN=LARP4B PE=4 SV=2 - [F1P1X0_CHICK]	3	3	3	1	0.977312	0.871685	1.09245	1.08805	0.91743	729	81.17
F1P1X9	Casein kinase I isoform epsilon OS=Gallus gallus GN=DBT PE=3 SV=1 - [F1P1X9_CHICK]	7	7	11	1	1.06337	1.19197	1.26016	1.68801	1.84325	493	54.0634
F1P201	Uncharacterized protein OS=Gallus gallus GN=VCAM1 PE=4 SV=1 - [F1P201_CHICK]	1	1	1	1	0.901742	1.11046	0.855349	1.06344	0.928841	541	59.6449
F1P220	Uncharacterized protein OS=Gallus gallus PE=4 SV=2 - [F1P220_CHICK]	2	2	3	1	1.0363	1.65944	0.999339	0.987296	0.976843	323	37.2649
F1P226	Uncharacterized protein OS=Gallus gallus GN=UBA2 PE=3 SV=2 - [F1P226_CHICK]	5	5	7	1	1.012	0.64929	0.712699	0.636445	0.600956	402	45.244
F1P241	Uncharacterized protein OS=Gallus gallus GN=CRKL PE=4 SV=2 - [F1P241_CHICK]	10	10	27	1	0.95449	0.883353	1.04452	1.07665	1.05479	303	33.6569
F1P257	Uncharacterized protein OS=Gallus gallus GN=TPP2 PE=4 SV=2 - [F1P257_CHICK]	5	5	5	1	0.983177	1.06009	0.986581	1.02761	0.972555	1305	144.145
F1P269	ATP-citrate synthase OS=Gallus gallus GN=ACLY PE=3 SV=2 - [F1P269_CHICK]	9	9	11	1	1.05918	0.748546	0.891181	0.774723	0.821818	1091	120.066
F1P277	Uncharacterized protein OS=Gallus gallus GN=LDHD PE=4 SV=2 - [F1P277_CHICK]	1	1	1	1	0.882086	1.33871	1.30253	1.3996	1.51451	452	47.8714
F1P284	Leukotriene A(4) hydrolase OS=Gallus gallus GN=LTA4H PE=3 SV=1 - [F1P284_CHICK]	4	4	5	1	1.0975	1.13174	1.09669	0.852949	0.982984	612	69.3403
F1P288	Uncharacterized protein OS=Gallus gallus GN=FGFR1OP PE=4 SV=2 - [F1P288_CHICK]	2	2	2	1	1.04895	0.657985	0.96477	0.705285	0.75075	369	39.9999
F1P291	SPARC OS=Gallus gallus GN=SPARC PE=4 SV=1 - [F1P291_CHICK]	4	4	10	1	1.0078	0.602223	1.09947	0.895142	0.917805	298	34.0234
F1P299	Uncharacterized protein OS=Gallus gallus GN=GMDS PE=3 SV=2 - [F1P299_CHICK]	1	1	1	1	0.939154	0.821563	0.824414	0.715866	0.778967	339	38.7186
F1P2A1	Uncharacterized protein OS=Gallus gallus GN=ATOX1 PE=4 SV=2 - [F1P2A1_CHICK]	3	3	12	1	0.965845	0.519534	1.0916	0.841864	0.803471	71	7.97902
F1P2A6	Adenosine deaminase OS=Gallus gallus GN=ADA PE=3 SV=2 - [F1P2A6_CHICK]	5	5	6	1	1.00795	1.12354	1.032	1.21473	1.29695	357	40.6535
F1P2D1	Aggrecan core protein OS=Gallus gallus GN=ACAN PE=4 SV=1 - [F1P2D1_CHICK]	10	10	19	1	0.983172	0.534458	0.468049	0.47519	0.48252	2051	217.214
F1P2D2	Uncharacterized protein OS=Gallus gallus GN=BPNT1 PE=4 SV=1 - [F1P2D2_CHICK]	3	3	4	1	1.09594	1.19096	0.775648	0.681345	0.762961	307	32.894
F1P2D9	Uncharacterized protein OS=Gallus gallus GN=MORC3 PE=4 SV=2 - [F1P2D9_CHICK]	2	2	2	1	0.896687	1.21342	0.904574	0.999172	0.992521	924	105.23
F1P2E9	Uncharacterized protein OS=Gallus gallus GN=MYPN PE=4 SV=2 - [F1P2E9_CHICK]	10	10	12	1	1.00621	1.51361	1.79829	2.00401	2.27577	1335	147.002
F1P2F0	Collagen alpha-3(VI) chain OS=Gallus gallus GN=COL6A3 PE=4 SV=1 - [F1P2F0_CHICK]	2	60	145	1	0.983583	1.33759	1.97743	2.13775	2.42739	3137	339.408
F1P2G2	Uncharacterized protein OS=Gallus gallus GN=EPS15L1 PE=4 SV=2 - [F1P2G2_CHICK]	10	10	14	1	0.985999	1.45977	1.01578	1.09601	1.07621	911	100.343
F1P2G4	Adenylyl cyclase-associated protein OS=Gallus gallus GN=CAP1 PE=3 SV=2 - [F1P2G4_CHICK]	13	13	29	1	1.0976	0.835086	0.77143	0.672014	0.676899	537	57.5553
F1P2G5	Uncharacterized protein OS=Gallus gallus GN=Gga.14530 PE=4 SV=2 - [F1P2G5_CHICK]	2	3	3	1	1.03406	1.2561	1.05458	0.977509	0.98202	5120	567.407
F1P2G9	Uncharacterized protein OS=Gallus gallus GN=DYNC1LI2 PE=4 SV=2 - [F1P2G9_CHICK]	8	8	15	1	1.0386	0.995121	1.03698	1.11968	1.06374	456	50.5127
F1P2J5	Uncharacterized protein OS=Gallus gallus GN=GNB1 PE=4 SV=1 - [F1P2J5_CHICK]	3	6	13	1	1.09416	1.15117	0.798468	0.760482	0.744	340	37.266
F1P2K8	Ubiquitin thioesterase OTU1 OS=Gallus gallus GN=YOD1 PE=4 SV=2 - [F1P2K8_CHICK]	1	1	2	1	0.928087	0.856629	0.770954	0.746437	0.746469	271	29.9731
F1P2L0	Uncharacterized protein OS=Gallus gallus GN=POLE3 PE=4 SV=1 - [F1P2L0_CHICK]	1	1	2	1	0.958064	1.47641	0.900108	1.2285	0.886979	143	16.349
F1P2L9	Uncharacterized protein OS=Gallus gallus GN=GORASP2 PE=4 SV=2 - [F1P2L9_CHICK]	3	3	5	1	0.952097	0.863462	1.0573	0.822986	0.694523	420	44.2546
F1P2P4	Uncharacterized protein OS=Gallus gallus GN=CARKD PE=3 SV=2 - [F1P2P4_CHICK]	3	3	5	1	0.937918	1.08423	0.99647	0.827745	0.876761	298	32.2166
F1P2S8	Uncharacterized protein OS=Gallus gallus GN=AKAP9 PE=4 SV=2 - [F1P2S8_CHICK]	4	5	6	1	0.905079	0.973115	0.8527	0.968265	0.974947	3933	455.043
F1P2W2	Uncharacterized protein OS=Gallus gallus GN=ATRN PE=4 SV=2 - [F1P2W2_CHICK]	2	2	3	1	0.971115	1.25566	1.16306	1.44354	1.41813	1306	145.467
F1P2Y7	Uncharacterized protein OS=Gallus gallus GN=PARD3 PE=4 SV=2 - [F1P2Y7_CHICK]	3	3	3	1	0.912586	0.734847	0.873542	1.00383	0.872597	900	98.5532
F1P2Y8	Uncharacterized protein OS=Gallus gallus GN=WDR12 PE=3 SV=2 - [F1P2Y8_CHICK]	1	1	1	1	1.11009	2.05519	0.939283	1.02191	1.10169	423	47.3365
F1P2Z4	Uncharacterized protein OS=Gallus gallus GN=STK3 PE=4 SV=2 - [F1P2Z4_CHICK]	1	5	7	1	0.927188	1.00651	0.826941	0.852248	0.836763	490	56.1299
F1P304	Uncharacterized protein OS=Gallus gallus GN=ATP5O PE=3 SV=2 - [F1P304_CHICK]	7	7	17	1	1.13541	1.09998	1.4059	2.11933	2.86329	225	24.5013
F1P310	Uncharacterized protein OS=Gallus gallus GN=COQ9 PE=4 SV=2 - [F1P310_CHICK]	4	4	10	1	0.980993	0.937783	1.43432	2.39076	2.40869	317	35.2555
F1P331	Uncharacterized protein OS=Gallus gallus GN=AKR7A2 PE=4 SV=1 - [F1P331_CHICK]	6	6	15	1	1.03257	1.03092	0.967533	1.12702	1.19639	367	40.9325
F1P332	Uncharacterized protein OS=Gallus gallus GN=LOC429115 PE=4 SV=1 - [F1P332_CHICK]	1	1	1	1	0.77642	0.902902	0.948146	1.34912	1.34571	606	65.8045
F1P339	Uncharacterized protein OS=Gallus gallus GN=LARP1 PE=4 SV=2 - [F1P339_CHICK]	7	7	8	1	0.89272	0.782098	0.947072	0.932969	0.925764	928	106.729
F1P350	Vitellogenin-1 OS=Gallus gallus GN=VTG1 PE=4 SV=2 - [F1P350_CHICK]	2	2	2	1	0.959971	1.64335	1.20318	1.54051	1.44161	1912	210.553
F1P352	DNA (cytosine-5)-methyltransferase 3A OS=Gallus gallus GN=DNMT3A PE=4 SV=2 - [F1P352_CHICK]	1	1	1	1	0.969826	0.443442	0.643762	0.667335	0.688636	914	102.717
F1P360	Uncharacterized protein OS=Gallus gallus GN=CKAP4 PE=4 SV=2 - [F1P360_CHICK]	27	27	97	1	0.997029	0.500859	0.780732	0.608949	0.606398	499	56.788
F1P364	Uncharacterized protein OS=Gallus gallus GN=RUFY2 PE=4 SV=2 - [F1P364_CHICK]	1	1	2	1	1.05927	1.43461	1.77034	2.42737	3.61469	603	69.7201
F1P369	Uncharacterized protein OS=Gallus gallus PE=4 SV=2 - [F1P369_CHICK]	2	2	4	1	0.934831	0.789462	0.978495	0.892307	0.856526	1877	207.431
F1P371	Uncharacterized protein OS=Gallus gallus GN=PITHD1 PE=4 SV=1 - [F1P371_CHICK]	4	4	4	1	1.16937	1.24782	1.2044	1.30014	1.58714	209	23.3913
F1P378	Uncharacterized protein OS=Gallus gallus GN=NFATC1 PE=4 SV=2 - [F1P378_CHICK]	2	2	2	1	1.00031	1.72784	1.16101	1.35362	1.52357	931	102.616
F1P399	Isoleucine--tRNA ligase, mitochondrial OS=Gallus gallus GN=IARS2 PE=3 SV=1 - [F1P399_CHICK]	3	3	5	1	0.939934	1.60304	1.00294	1.04732	1.19064	1000	111.91
F1P3A0	Uncharacterized protein OS=Gallus gallus GN=B3GALTL PE=4 SV=2 - [F1P3A0_CHICK]	2	2	2	1	0.888509	0.956286	0.858286	0.901808	0.924845	512	58.4368
F1P3A5	Proto-oncogene c-Rel OS=Gallus gallus GN=REL PE=4 SV=2 - [F1P3A5_CHICK]	1	1	1	1	0.801825	1.40713	0.923145	1.14111	1.22287	598	66.8629
F1P3C2	Uncharacterized protein OS=Gallus gallus GN=UNK PE=4 SV=2 - [F1P3C2_CHICK]	1	1	1	1	0.955826	1.63403	1.04048	0.794526	0.790129	830	91.7854
F1P3D8	Uncharacterized protein OS=Gallus gallus GN=SLC25A12 PE=3 SV=2 - [F1P3D8_CHICK]	10	11	16	1	0.937949	1.43794	1.16884	2.08734	2.81288	702	77.3113
F1P3E7	Uncharacterized protein OS=Gallus gallus GN=WDR26 PE=4 SV=2 - [F1P3E7_CHICK]	2	2	2	1	1.03262	3.17982	0.977091	1.08856	0.854953	646	71.0733
F1P3F1	Adenosylhomocysteinase OS=Gallus gallus GN=Gga.51956 PE=3 SV=2 - [F1P3F1_CHICK]	12	13	46	1	1.06805	0.745217	1.26895	0.965133	1.08197	691	74.3545
F1P3F9	Glutamate dehydrogenase OS=Gallus gallus GN=GLUD1 PE=3 SV=2 - [F1P3F9_CHICK]	1	6	10	1	1.05333	1.25884	1.1679	1.72518	2.04269	434	47.6223
F1P3G4	Uncharacterized protein OS=Gallus gallus GN=LOC771753 PE=4 SV=2 - [F1P3G4_CHICK]	1	1	1	1	0.999771	1.38154	1.05279	1.30011	1.50362	466	51.1404
F1P3I2	Uncharacterized protein OS=Gallus gallus GN=PTGS1 PE=4 SV=2 - [F1P3I2_CHICK]	1	1	1	1	1.03698	1.3084	1.03562	1.13113	1.2088	599	67.4748
F1P3M6	Uncharacterized protein OS=Gallus gallus GN=MAVS PE=4 SV=2 - [F1P3M6_CHICK]	6	6	11	1	0.957216	1.45653	1.21349	1.615	1.62663	640	67.6489
F1P3P3	Uncharacterized protein OS=Gallus gallus GN=ARHGDIA PE=4 SV=1 - [F1P3P3_CHICK]	9	9	48	1	1.15085	0.749665	1.01666	0.828502	0.827414	204	23.2478
F1P3Q0	Nuclear distribution protein nudE-like 1 OS=Gallus gallus GN=NDEL1 PE=4 SV=2 - [F1P3Q0_CHICK]	1	1	2	1	0.904313	1.29949	0.832419	0.930846	0.881786	328	37.0407
F1P3Q2	Uncharacterized protein OS=Gallus gallus GN=SORCS3 PE=4 SV=2 - [F1P3Q2_CHICK]	1	1	1	1	0.909035	0.403041	0.608349	0.468025	0.464931	1212	135.224
F1P3R1	Uncharacterized protein OS=Gallus gallus GN=DENND1A PE=4 SV=2 - [F1P3R1_CHICK]	1	1	1	1	0.985455	0.776383	1.24247	1.28952	1.37949	997	109.874
F1P3R3	Uncharacterized protein OS=Gallus gallus GN=Gga.55051 PE=4 SV=2 - [F1P3R3_CHICK]	23	24	30	1	0.966697	1.13766	1.06261	0.758801	0.753613	2307	255.201
F1P3R7	Uncharacterized protein OS=Gallus gallus GN=UBXN6 PE=4 SV=2 - [F1P3R7_CHICK]	1	1	1	1	0.990483	0.968564	1.20362	1.00963	1.00518	438	49.7517
F1P3S2	Uncharacterized protein OS=Gallus gallus GN=PMPCB PE=3 SV=2 - [F1P3S2_CHICK]	5	5	8	1	0.996914	1.19243	1.0374	1.09962	1.17106	486	53.9032
F1P3S9	Uncharacterized protein OS=Gallus gallus GN=SEPN1 PE=4 SV=2 - [F1P3S9_CHICK]	1	1	1	1	0.930724	0.873846	0.774368	0.888897	0.84833	530	59.6543
F1P3T1	Uncharacterized protein OS=Gallus gallus GN=MAP2K4 PE=3 SV=2 - [F1P3T1_CHICK]	1	1	1	1	0.791168	1.61396	1.01413	1.58383	1.15091	387	43.9324
F1P3T3	Uncharacterized protein OS=Gallus gallus GN=FAM54B PE=4 SV=1 - [F1P3T3_CHICK]	1	1	1	1	0.998832	1.65823	1.07617	1.50235	1.29599	290	31.9975
F1P3U1	MICOS complex subunit MIC60 OS=Gallus gallus GN=IMMT PE=3 SV=1 - [F1P3U1_CHICK]	21	21	53	1	1.05577	1.04607	1.19696	1.74166	1.73209	711	79.175
F1P3V4	Uncharacterized protein OS=Gallus gallus GN=LRRC47 PE=4 SV=2 - [F1P3V4_CHICK]	2	2	3	1	1.05328	1.7366	0.961256	1.00815	1.12308	575	61.636
F1P3W8	Uncharacterized protein OS=Gallus gallus GN=MYH1B PE=3 SV=1 - [F1P3W8_CHICK]	0	109	1000	1	1.01917	1.46447	2.11547	3.03717	4.78352	1946	223.409
F1P3X1	Uncharacterized protein OS=Gallus gallus GN=MYH1G PE=3 SV=2 - [F1P3X1_CHICK]	8	110	928	1	1.02264	1.44667	2.21665	3.0211	4.74686	1944	223.35
F1P3X4	Uncharacterized protein OS=Gallus gallus GN=MYH1F PE=3 SV=1 - [F1P3X4_CHICK]	9	108	1000	1	1.01786	1.50281	1.97341	3.1232	4.75128	1939	222.869
F1P3Y0	Uncharacterized protein OS=Gallus gallus GN=MVB12B PE=4 SV=1 - [F1P3Y0_CHICK]	2	2	3	1	1.01483	1.32428	1.17994	1.11602	1.12981	288	31.7852
F1P3Y1	Uncharacterized protein OS=Gallus gallus GN=EXOSC1 PE=4 SV=2 - [F1P3Y1_CHICK]	1	1	1	1	0.946234	1.31554	0.958963	0.967306	0.963935	133	14.6927
F1P420	Uncharacterized protein OS=Gallus gallus GN=Gga.55092 PE=4 SV=2 - [F1P420_CHICK]	25	25	41	1	0.982173	1.47493	1.85527	2.5324	2.78383	3167	348.628
F1P421	Uncharacterized protein OS=Gallus gallus GN=ARHGAP18 PE=4 SV=2 - [F1P421_CHICK]	2	2	2	1	0.96257	1.37612	0.881776	0.937037	0.90215	652	73.8531
F1P442	NEDD8-activating enzyme E1 regulatory subunit OS=Gallus gallus GN=NAE1 PE=3 SV=2 - [F1P442_CHICK]	5	5	5	1	1.1087	1.44209	1.13995	1.10373	1.20016	535	60.4045
F1P443	Uncharacterized protein OS=Gallus gallus GN=Gga.26555 PE=4 SV=2 - [F1P443_CHICK]	4	4	5	1	0.998143	1.27088	0.99917	0.974548	1.00024	2111	229.186
F1P455	Uncharacterized protein OS=Gallus gallus GN=NPEPPS PE=4 SV=2 - [F1P455_CHICK]	17	26	53	1	1.04963	0.828238	0.886732	0.805038	0.939425	863	97.1581
F1P470	D-dopachrome decarboxylase OS=Gallus gallus GN=DDT PE=4 SV=1 - [F1P470_CHICK]	1	1	6	1	1.05333	0.76522	1.03948	0.453648	0.467537	118	12.7987
F1P493	Uncharacterized protein OS=Gallus gallus GN=MYH1A PE=3 SV=2 - [F1P493_CHICK]	0	98	871	1	1.01943	1.51888	2.09271	2.94243	4.54815	1943	223.206
F1P494	Uncharacterized protein OS=Gallus gallus GN=TGFBI PE=4 SV=2 - [F1P494_CHICK]	11	11	12	1	1.06673	0.966381	1.0201	0.95192	1.16576	642	70.3572
F1P4C2	Uncharacterized protein OS=Gallus gallus GN=RIPK1 PE=4 SV=1 - [F1P4C2_CHICK]	3	3	3	1	0.998867	1.01958	0.750062	0.918612	0.840218	661	75.3163
F1P4D2	Uncharacterized protein OS=Gallus gallus GN=MYOM3 PE=4 SV=2 - [F1P4D2_CHICK]	20	20	32	1	1.00449	1.31621	1.43088	1.6979	1.92191	1430	162.416
F1P4D4	Uncharacterized protein OS=Gallus gallus GN=C17H9ORF78 PE=4 SV=1 - [F1P4D4_CHICK]	3	3	4	1	0.892779	1.2087	0.901402	1.10714	1.13014	293	34.0195
F1P4E5	Uncharacterized protein OS=Gallus gallus GN=RABGGTB PE=4 SV=1 - [F1P4E5_CHICK]	1	1	1	1	1.09054	0.762136	1.14879	1.09407	1.32805	343	37.9428
F1P4F1	Uncharacterized protein OS=Gallus gallus GN=SH3BP4 PE=4 SV=2 - [F1P4F1_CHICK]	1	1	1	1	1.00624	0.817839	1.08264	0.942773	1.01462	1025	114.642
F1P4F3	Lymphocyte antigen 86 OS=Gallus gallus GN=LY86 PE=4 SV=1 - [F1P4F3_CHICK]	1	1	1	1	1.04904	1.31473	1.23196	1.31613	1.28872	160	18.0031
F1P4F4	Uncharacterized protein OS=Gallus gallus GN=SSR1 PE=4 SV=1 - [F1P4F4_CHICK]	2	2	2	1	1.08046	3.42641	0.590845	0.463691	0.594118	288	32.1522
F1P4H4	Uncharacterized protein OS=Gallus gallus GN=TXNDC5 PE=3 SV=1 - [F1P4H4_CHICK]	16	16	43	1	0.983534	0.576597	0.827801	0.575828	0.560403	414	46.3928
F1P4I0	Uncharacterized protein OS=Gallus gallus GN=CRYZ PE=4 SV=1 - [F1P4I0_CHICK]	1	1	2	1	0.966636	0.730729	0.775275	0.878592	0.926036	331	35.2762
F1P4I1	Uncharacterized protein OS=Gallus gallus GN=EEF1E1 PE=4 SV=2 - [F1P4I1_CHICK]	5	5	6	1	0.984823	1.60938	1.09175	1.03636	1.1569	181	20.1996
F1P4I3	Uncharacterized protein OS=Gallus gallus GN=VAMP3 PE=4 SV=2 - [F1P4I3_CHICK]	2	2	7	1	1.00911	1.14718	1.21663	1.08744	1.1541	125	13.8605
F1P4I9	Proteasomal ubiquitin receptor ADRM1 OS=Gallus gallus GN=ADRM1 PE=4 SV=1 - [F1P4I9_CHICK]	1	1	1	1	1.25055	1.16601	0.729211	0.631683	0.624849	405	42.1979
F1P4J1	Uncharacterized protein OS=Gallus gallus PE=4 SV=2 - [F1P4J1_CHICK]	2	2	2	1	0.908426	0.932623	0.998982	0.966102	0.969738	356	38.7367
F1P4K9	Uncharacterized protein OS=Gallus gallus GN=COL11A1 PE=4 SV=2 - [F1P4K9_CHICK]	7	8	13	1	1.08326	0.857471	0.957018	0.834672	0.889105	1671	165.694
F1P4M9	Uncharacterized protein OS=Gallus gallus GN=SPG20 PE=4 SV=2 - [F1P4M9_CHICK]	1	1	1	1	0.928739	1.04801	1.41302	1.58751	1.51045	596	64.4957
F1P4P0	Ubiquitin-fold modifier 1 OS=Gallus gallus GN=UFM1 PE=4 SV=1 - [F1P4P0_CHICK]	3	3	5	1	0.947623	0.354476	0.846568	0.629695	0.643916	84	8.95084
F1P4P1	Uncharacterized protein OS=Gallus gallus GN=FREM2 PE=4 SV=2 - [F1P4P1_CHICK]	55	55	119	1	0.996991	0.659257	0.82121	0.585294	0.578013	3183	352.737
F1P4P9	Uncharacterized protein OS=Gallus gallus GN=GCC2 PE=4 SV=2 - [F1P4P9_CHICK]	3	4	4	1	0.966689	1.28681	1.07837	1.16976	1.11613	1693	196.028
F1P4Q4	Uncharacterized protein OS=Gallus gallus GN=NCK2 PE=4 SV=1 - [F1P4Q4_CHICK]	6	6	8	1	0.964922	0.635812	0.970421	1.01183	1.09934	380	42.9725
F1P4R6	Uncharacterized protein OS=Gallus gallus GN=MRPS9 PE=3 SV=2 - [F1P4R6_CHICK]	1	1	1	1	0.947157	1.74553	0.860686	0.896324	0.91032	377	42.8973
F1P4S3	Uncharacterized protein OS=Gallus gallus GN=KIAA1715 PE=4 SV=2 - [F1P4S3_CHICK]	2	2	2	1	0.970249	1.39398	1.18187	1.30679	1.70596	420	47.4182
[truncated: 1,242 more rows]

## Sheet: Table S2
Table S2. GO analysis of 3,250 proteins in chicken embryonic muscle.
Term_type	Term	GO_id	Number_of_protein
biological_process	cellular process	GO:0009987	2067
biological_process	metabolic process	GO:0008152	1818
biological_process	single-organism process	GO:0044699	1783
biological_process	biological regulation	GO:0065007	1358
biological_process	regulation of biological process	GO:0050789	1295
biological_process	cellular component organization or biogenesis	GO:0071840	940
biological_process	response to stimulus	GO:0050896	851
biological_process	localization	GO:0051179	771
biological_process	multicellular organismal process	GO:0032501	731
biological_process	developmental process	GO:0032502	692
biological_process	establishment of localization	GO:0051234	635
biological_process	positive regulation of biological process	GO:0048518	633
biological_process	signaling	GO:0023052	568
biological_process	negative regulation of biological process	GO:0048519	542
biological_process	immune system process	GO:0002376	204
biological_process	locomotion	GO:0040011	187
biological_process	multi-organism process	GO:0051704	172
biological_process	biological adhesion	GO:0022610	150
biological_process	growth	GO:0040007	113
biological_process	reproductive process	GO:0022414	74
biological_process	reproduction	GO:0000003	73
biological_process	rhythmic process	GO:0048511	22
biological_process	hormone secretion	GO:0046879	21
biological_process	cell killing	GO:0001906	9
cellular_component	cell	GO:0005623	2310
cellular_component	cell part	GO:0044464	2304
cellular_component	organelle	GO:0043226	2113
cellular_component	organelle part	GO:0044422	1308
cellular_component	membrane	GO:0016020	1028
cellular_component	macromolecular complex	GO:0032991	1006
cellular_component	extracellular region	GO:0005576	870
cellular_component	extracellular region part	GO:0044421	851
cellular_component	membrane-enclosed lumen	GO:0031974	650
cellular_component	membrane part	GO:0044425	534
cellular_component	cell junction	GO:0030054	224
cellular_component	extracellular matrix	GO:0031012	95
cellular_component	synapse	GO:0045202	74
cellular_component	synapse part	GO:0044456	43
cellular_component	extracellular matrix part	GO:0044420	36
cellular_component	collagen trimer	GO:0005581	16
cellular_component	nucleoid	GO:0009295	15
molecular_function	binding	GO:0005488	1941
molecular_function	catalytic activity	GO:0003824	995
molecular_function	structural molecule activity	GO:0005198	200
molecular_function	enzyme regulator activity	GO:0030234	149
molecular_function	transporter activity	GO:0005215	131
molecular_function	protein binding transcription factor activity	GO:0000988	64
molecular_function	nucleic acid binding transcription factor activity	GO:0001071	57
molecular_function	molecular transducer activity	GO:0060089	56
molecular_function	receptor activity	GO:0004872	40
molecular_function	electron carrier activity	GO:0009055	32
molecular_function	guanyl-nucleotide exchange factor activity	GO:0005085	23
molecular_function	channel regulator activity	GO:0016247	22
molecular_function	antioxidant activity	GO:0016209	21
molecular_function	translation regulator activity	GO:0045182	6
molecular_function	receptor regulator activity	GO:0030545	3
molecular_function	protein tag	GO:0031386	3
molecular_function	metallochaperone activity	GO:0016530	3
molecular_function	chemoattractant activity	GO:0042056	2
molecular_function	chemorepellent activity	GO:0045499	1

## Sheet: Table S3
Table S3. Differentially expressed proteins in E11 vs E16.
Accession number	Gene symbol	Protein name	E11	E16	FC(E16/E11)	P-value	# AAs	MW [kDa]
F1NLZ4	FMOD	fibromodulin	1.01537	2.22088	2.18726	0.000314202	380	43.8257
E1C1Z5	CCDC102B	coiled-coil domain containing 102B	1.00908	0.43533	0.431413	0.000633172	412	49.2087
E1C8N1	COMP	cartilage oligomeric matrix protein	1.01468	1.7316	1.70654	0.00111402	761	83.3279
F1P0A2	CTHRC1	collagen triple helix repeat containing 1	1.0146	0.588594	0.580124	0.00225824	243	25.835
P68139	ACTA1	actin, alpha 1, skeletal muscle	1.02207	1.57297	1.539	0.00514573	377	42.0239
F2Z4L5	RPL7A	60S ribosomal protein L7a	0.98799	0.62508	0.632679	0.0065664	265	29.8499
E1C9A0	NASP	nuclear autoantigenic sperm protein (histone-binding)	0.978152	0.606926	0.620482	0.00702578	736	80.1667
Q92007	N/A	Aldolase A	0.956439	1.84321	1.92716	0.00737292	42	4.38112
F1P1G5	CECR5L	cat eye syndrome chromosome region, candidate 5-like	1.04743	1.87788	1.79285	0.00775234	429	47.8462
R4GL88	CRABP2	cellular retinoic acid binding protein 2	0.979999	0.3751	0.382756	0.00930864	105	11.6729
Q5ZKR9	N/A	Uncharacterized protein	1.02159	0.650387	0.636641	0.0119429	180	20.5156
E1C903	PABPC4	poly(A) binding protein cytoplasmic 4	0.971846	1.53768	1.58223	0.0139633	633	70.0949
F1NHA9	PDLIM3	PDZ and LIM domain 3	0.981568	1.7098	1.74191	0.0173701	315	34.4034
A5HUM6	TNXB	Tenascin X B	0.995339	1.6034	1.61091	0.017644	2104	226.885
E1BUH7	TMEM43	transmembrane protein 43	1.05545	1.59957	1.51553	0.0194425	400	44.8393
F1NSV3	CYTL1	cytokine like 1	1.07877	0.331637	0.30742	0.0204233	132	14.9517
E1BW24	INPP4A	inositol polyphosphate-4-phosphatase, type I	0.971996	0.254922	0.262267	0.0213169	939	105.783
R4GKT0	GSTK1	glutathione S-transferase kappa 1	1.03931	1.56124	1.50219	0.021367	212	24.0156
P00565	CKM	creatine kinase, M-type	0.998022	1.84009	1.84373	0.0221842	381	43.301
Q45KQ2	RBM3	RNA binding motif (RNP1, RRM) protein 3	0.971471	0.589792	0.607113	0.0223796	172	18.6938
Q03669	ATP2A2	ATPase sarcoplasmic/endoplasmic reticulum Ca2+ transporting 2	1.00629	1.6976	1.68699	0.0239044	1041	114.618
Q6PVZ5	KRT5	keratin 5	1.03975	0.687196	0.660924	0.0240382	599	62.4231
F1P5H0	N/A	Uncharacterized protein	1.00062	1.70378	1.70272	0.0244394	683	73.7082
E1BTT8	LDHA	lactate dehydrogenase A	1.01297	1.53151	1.51189	0.0247687	332	36.4792
Q9DEA3	PCNA	Proliferating cell nuclear antigen	1.04081	0.626341	0.601781	0.0251724	262	28.8694
F1NSP7	PSMC1	proteasome 26S subunit, ATPase 1	1.03786	0.60316	0.581155	0.0253491	422	47.487
P18302	DBN1	drebrin 1	0.971078	0.617817	0.636217	0.0263308	652	71.4913
F1NC68	N/A	Uncharacterized protein	0.952244	2.542	2.66948	0.0274269	748	82.9683
E1C6N4	IFT27	intraflagellar transport 27	1.04071	0.611643	0.587714	0.0296336	186	20.9406
R4GFH1	SDPR	serum deprivation response	0.986795	2.05141	2.07886	0.0312489	392	43.3497
H9L0M5	DAP3	death associated protein 3	1.06918	1.61224	1.50792	0.0314743	397	45.5472
Q9W600	FSTL1	follistatin like 1	0.979554	0.590085	0.602402	0.0315641	315	35.7923
F1P0J8	THBS1	thrombospondin-1 precursor	1.03666	0.478202	0.46129	0.0316488	1175	129.473
F1NS23	ADSS	adenylosuccinate synthetase isozyme 2	1.02597	0.592866	0.577857	0.0321259	396	43.9037
F1P2D1	ACAN	aggrecan	0.991586	0.501253	0.505507	0.0325386	2051	217.214
Q90928	CNFI-A	Nuclear factor 1 A-type	0.999742	0.631437	0.6316	0.0326295	461	50.9465
P16419	MYBPC2	myosin binding protein C, fast type	0.989544	1.6152	1.63226	0.0333934	1132	126.863
Q90944	EPYC	Epiphycan	0.993209	0.547079	0.550819	0.0348045	316	35.8341
F1NZX3	IDI1	sopentenyl-diphosphate delta isomerase 1	1.0529	0.668891	0.635287	0.0351738	234	27.4059
F1NI86	GUSB	glucuronidase beta	0.968989	0.639803	0.660279	0.0361502	657	74.5337
F1NM08	DDX5	DEAD-box helicase 5	1.06326	0.629924	0.592447	0.0390862	595	66.7187
F1NPR7	N/A	keratin, type I cytoskeletal 14-like(LOC100858439)	1.06491	0.603655	0.566858	0.0426688	459	50.0432
F1NA88	NRIP3	nuclear receptor interacting protein 3	0.964978	0.462512	0.479298	0.0427098	247	27.2563
F1NJK8	PRMT8	protein arginine methyltransferase 8	1.0377	0.54724	0.527356	0.0431714	379	43.4267
Q5F3T2	SPET9	septin 9	1.05709	0.663649	0.627807	0.0436327	584	65.4828
Q5ZI60	CORO1C	coronin 1C	1.05179	0.697989	0.663618	0.043798	474	53.1741
F2Z4M0	RBBP4	RB binding protein 4, chromatin remodeling factor	1.0336	0.563971	0.545636	0.0441166	425	47.6261
Q5F3J5	PSME3	Proteasome activator complex subunit 3	1.06044	0.511912	0.482737	0.0458023	254	29.4626
E1C1U1	RLBP1	retinaldehyde binding protein 1	0.972719	0.603782	0.620716	0.0468491	316	36.4535
E1BSN7	PYGB	Alpha-1,4 glucan phosphorylase	0.982283	1.628	1.65736	0.048189	843	96.6982
E1BS62	GAP43	growth associated protein 43	0.966053	0.643871	0.666496	0.04842	246	25.6161

## Sheet: Table S4
Table S4. Differentially expressed proteins in E11 vs D1.
Accession number	Gene symbol	Protein name	E11	D1	FC(D1/E11)	P-value	# AAs	MW [kDa]
F1P360	CKAP4	cytoskeleton associated protein 4	0.998514	0.607674	0.608578	3.09128e-05	499	56.788
F1P310	COQ9	coenzyme Q9	0.990497	2.39972	2.42275	8.83125e-05	317	35.2555
P02588	TNNC2	Troponin C, skeletal muscle	0.986689	3.35455	3.3998	8.99345e-05	163	18.3635
E1BS96	ABLIM1	actin-binding LIM protein 1	0.996116	1.77209	1.779	9.89922e-05	740	83.2519
A4UNW1	MYL10	myosin light chain 10	0.986868	3.84625	3.89743	0.000130827	165	18.7773
P02604	MYL1	Myosin light chain 1, skeletal muscle isoform	0.975705	4.555	4.66842	0.000141974	192	20.8856
F1NWF2	JPH1	junctophilin 1	1.00339	0.635012	0.632866	0.000164525	479	54.1148
Q90885	N/A	Uncharacterized protein	0.970686	4.06678	4.1896	0.000196016	354	40.4079
F1NP23	COL6A2	collagen, type VI, alpha 2	1.0064	1.96089	1.94842	0.000280441	1251	136.524
I0IUP3	MCM8	DNA helicase MCM8	0.935654	7.42192	7.93233	0.00028507	830	92.7505
R4GK09	TMSB4X	thymosin beta 4, X-linked	1.01798	2.79788	2.74847	0.00029465	660	69.0356
O93319	CDH11	Cadherin 11	0.997255	0.587996	0.589614	0.000311408	792	87.5188
Q5ZIR7	FABP5	fatty acid binding protein 5	0.994478	3.81129	3.83245	0.000357163	134	15.0696
F1N824	CADM1	cell adhesion molecule 1	1.00153	0.63808	0.637102	0.000400478	404	45.0573
E1BUD3	TNNI2	troponin I type 2 (skeletal, fast)	0.972937	3.38926	3.48353	0.000408068	178	20.6299
E1C7T4	PRELP	proline and arginine rich end leucine rich repeat protein	1.01077	1.70947	1.69126	0.000492339	374	42.9459
Q90944	EPYC	Epiphycan	0.993209	0.559436	0.563261	0.000523057	316	35.8341
F1NZ04	BIN1	bridging integrator 1	0.983131	3.16237	3.21663	0.000644029	442	48.6713
Q5ZLD1	FH	fumarate hydratase	1.01679	2.42401	2.38399	0.000666253	507	54.2652
F1NY29	ETFDH	electron transfer flavoprotein dehydrogenase	0.997778	1.84812	1.85223	0.000691423	477	53.1305
F1P4H4	TXNDC5	thioredoxin domain containing 5	0.991767	0.568115	0.572832	0.000726426	414	46.3928
R4GK96	NDUFS4	NADH:ubiquinone oxidoreductase subunit S4	0.97854	2.31055	2.36122	0.000771487	165	18.6266
E1C043	COX5A	cytochrome c oxidase subunit 5A	0.973811	2.30066	2.36253	0.000891571	155	16.9628
R4GM10	ALDOC	aldolase, fructose-bisphosphate C	1.01967	1.97036	1.93236	0.000896434	364	39.336
E1BR61	TUBB2A	tubulin, beta 2A class Iia	0.982724	3.18738	3.24341	0.00096309	521	57.1476
F1NJM8	SYNM	synemin	0.981674	2.02023	2.05795	0.000982772	1604	182.277
Q5ZKU6	CNN2	calponin 2	0.988	0.458961	0.464535	0.00100247	305	33.3692
E1C699	N/A	Uncharacterized protein	1.03403	2.63192	2.54529	0.00100562	285	31.137
F1NC68	N/A	Uncharacterized protein	0.952244	3.02064	3.17213	0.00102272	748	82.9683
E1BSK7	MCEE	methylmalonyl-CoA epimerase	0.977769	1.94287	1.98704	0.00107763	176	19.3504
P26932	CNN1	calponin 1	0.978555	2.0413	2.08603	0.00110944	292	32.3403
R4GJT7	N/A	Uncharacterized protein	0.969974	2.1835	2.25109	0.00126512	551	59.1537
F1P4P1	N/A	Uncharacterized protein	0.998496	0.581654	0.58253	0.0014126	3183	352.737
Q5F3N1	PCMT1	Protein-L-isoaspartate(D-aspartate) O-methyltransferase	0.983453	1.66307	1.69105	0.00143269	228	24.6756
F1NJW0	AKAP12	A-kinase anchoring protein 12	0.990036	0.619226	0.625458	0.0015265	1907	207.264
F1NLL8	PBRM1	polybromo 1	1.00879	1.54921	1.53571	0.00153358	1630	186.715
R4GL88	CRABP2	cellular retinoic acid binding protein 2	0.979999	0.277714	0.283382	0.00154859	105	11.6729
F1NNX7	ANK3	ankyrin 3	0.9855	1.54159	1.56427	0.00156641	2898	314.739
Q90899	PTRF	polymerase I and transcript release factor	0.983402	5.11735	5.20372	0.00160518	155	17.5512
F1P5W3	EFNB1	Ephrin-B1	1.01139	0.539455	0.533379	0.00193481	295	32.7408
F1P0A2	IMPAD1	inositol monophosphatase domain containing 1	1.0146	0.486495	0.479493	0.0020067	243	25.835
Q90ZK7	FKBP3	FK506 binding protein 3	0.980173	1.58953	1.62168	0.00202043	227	25.0162
E1C009	N/A	Uncharacterized protein	0.991656	1.64913	1.663	0.00209085	982	108.779
E1C544	N/A	Uncharacterized protein	1.0179	1.71896	1.68873	0.00221651	1483	164.787
P19966	TAGLN	Transgelin	1.05024	2.5147	2.39441	0.00224577	200	22.3003
P33150	CDH13	Cadherin-13	0.984346	1.50909	1.53309	0.00230225	712	78.332
P17920	MYOG	Myogenin	0.98494	0.542319	0.550612	0.00253359	227	25.8379
O42184	CLIP1	CAP-Gly domain-containing linker protein 1	0.988518	1.79444	1.81528	0.00259897	1433	160.929
E1BT66	TAF15	TATA-box binding protein associated factor 15	0.994222	0.599179	0.602661	0.00274174	443	47.8121
F1NHA9	PDLIM3	PDZ and LIM domain 3	0.981568	3.5715	3.63857	0.00281444	315	34.4034
R4GF71	DTT	D-dopachrome tautomerase	0.987228	0.257313	0.260642	0.00283086	44	5.04952
Q5ZKV1	N/A	Uncharacterized protein	0.981077	2.35778	2.40326	0.0028607	336	37.262
E1BQD1	FREM2	FRAS1 related extracellular matrix protein 2	0.974069	1.86842	1.91816	0.0028693	250	26.4484
F1P2D1	ACAN	Aggrecan core protein	0.991586	0.478855	0.482919	0.00291753	2051	217.214
R4GIN3	N/A	Uncharacterized protein	1.00166	0.643305	0.642237	0.00294672	342	38.4724
F1NCB3	FABP4	fatty acid binding protein 4, adipocyte	1.01943	2.47932	2.43205	0.00301213	721	79.0793
V9GW36	N/A	Uncharacterized protein	1.01679	0.592401	0.582621	0.00305929	2420	274.296
Q5ZKJ2	YWHAH	tyrosine 3-monooxygenase/tryptophan 5-monooxygenase activation protein eta	0.998985	0.603404	0.604017	0.00306064	247	28.3241
P02609	MYLPF	myosin light chain, phosphorylatable, fast skeletal muscle	0.997943	4.94925	4.95945	0.00315949	168	18.8273
Q6EE32	N/A	Uncharacterized protein	0.983953	0.586483	0.596048	0.00344252	404	46.8513
E1C540	NPM3	nucleophosmin/nucleoplasmin 3	0.992263	0.644175	0.649197	0.00351323	148	16.357
Q05423	FABP7	Fatty acid-binding protein, brain	0.977755	0.416609	0.426087	0.00352338	132	14.9174
F1NFJ0	MCM3	minichromosome maintenance complex component 3	1.0187	0.570861	0.56038	0.00354022	812	91.3243
F1P1K3	ARPC2	actin related protein 2/3 complex subunit 2	1.01205	0.617605	0.610251	0.00354484	381	42.482
Q5ZKC9	YWHAZ	tyrosine 3-monooxygenase/tryptophan 5-monooxygenase activation protein zeta	0.989534	0.581283	0.58743	0.00361165	245	27.7577
Q5ZIH4	N/A	Uncharacterized protein	0.973995	1.89943	1.95014	0.00373766	146	16.4762
Q5ZLT2	PDK3	pyruvate dehydrogenase kinase 3	0.970927	2.12318	2.18676	0.00374755	406	46.6008
F1NDE7	PMP2	peripheral myelin protein 2	0.983621	3.73414	3.79632	0.00378816	132	14.8348
Q9I9K3	N/A	Uncharacterized protein	1.03648	1.91039	1.84315	0.00387599	979	94.9603
Q5ZMD1	YWHAQ	tyrosine 3-monooxygenase/tryptophan 5-monooxygenase activation protein theta	0.998069	0.584602	0.585733	0.00396677	245	27.7647
Q90831	N/A	Uncharacterized protein	0.980865	0.554285	0.565098	0.00396706	1840	202.158
F1NC33	HSP90AB1	heat shock protein 90 alpha family class B member 1	1.01447	0.608401	0.599722	0.00402284	725	83.4353
F1N9H3	P4HB	Protein disulfide-isomerase	0.980512	0.552052	0.563024	0.00417071	501	55.7523
E1BRY7	PRCP	prolylcarboxypeptidase (angiotensinase C)	1.00231	2.12524	2.12034	0.00451651	321	36.4332
F1NJF3	N/A	Uncharacterized protein	0.985787	0.60162	0.610294	0.00469513	236	27.187
F1NLZ4	FMOD	fibromodulin	1.01537	2.51803	2.47991	0.00469613	380	43.8257
F1NBD7	CDK1	cyclin dependent kinase 1	1.02068	0.549264	0.538135	0.00476429	303	34.7093
R4GJ95	CTHRC1	collagen triple helix repeat containing 1	0.961777	5.07235	5.27394	0.00483328	262	29.704
Q90740	N/A	Uncharacterized protein	0.974318	3.7189	3.81693	0.00500176	283	32.8108
F1NPF3	ADHFE1	alcohol dehydrogenase, iron containing 1	0.950438	1.95993	2.06214	0.00501463	179	21.869
R4GIP7	AAMDC	adipogenesis associated Mth938 domain containing	1.02737	1.59873	1.55613	0.00514943	122	13.1146
R4GLL0	LGALSL	Galectin-related protein	1.03976	1.80248	1.73356	0.00516029	160	17.9341
E1BSL7	ERP44	endoplasmic reticulum protein 44	1.01128	0.631055	0.624014	0.00526464	406	46.8624
Q5ZLW0	LCP1	lymphocyte cytosolic protein 1	1.02624	0.530454	0.516892	0.00532311	624	69.7045
Q45KQ2	RBM3	RNA binding motif (RNP1, RRM) protein 3	0.971471	0.38754	0.398921	0.00545761	172	18.6938
R4GG05	HSPB2	heat shock protein beta-2	0.974799	1.48902	1.52751	0.00553389	180	20.4245
E1C1Z5	CCDC102B	coiled-coil domain containing 102B	1.00908	0.466551	0.462352	0.00558979	412	49.2087
R4GI80	N/A	Uncharacterized protein	0.984166	2.05924	2.09237	0.00561502	711	74.1226
P07354	HAPLN1	Hyaluronan and proteoglycan link protein 1	1.03195	0.447399	0.433546	0.0057157	355	40.5072
F1NLT8	ARHGDIB	Rho GDP dissociation inhibitor beta	1.01316	0.531487	0.524585	0.00576196	203	23.1717
P47826	RPLP0	60S acidic ribosomal protein P0	1.02262	0.596313	0.583126	0.00577688	316	34.2638
P16527	MARCKS	myristoylated alanine rich protein kinase C substrate	0.997599	0.454751	0.455845	0.00579874	281	27.712
E1BQN0	NDUFS6	NADH:ubiquinone oxidoreductase subunit S6	0.970334	2.09939	2.16358	0.00583158	128	14.0332
F1NYG4	APOH	apolipoprotein H	1.00471	1.67544	1.66759	0.00585606	374	41.0662
Q9YHD2	URP	Nuclear calmodulin-binding protein	1.00255	0.597591	0.596068	0.00586099	757	84.1273
F1P1G5	N/A	Uncharacterized protein	1.04743	2.17033	2.07207	0.00604466	429	47.8462
R4GIV3	N/A	Uncharacterized protein	0.98316	1.80431	1.83521	0.00613976	1696	192.469
E1BXD0	GTF2F2	general transcription factor IIF subunit 2	1.02795	0.540866	0.526157	0.00620806	249	28.4638
Q91005	FPM1	Alpha tropomyosin of brain	0.959552	3.73211	3.88943	0.00622258	245	28.4175
A2NBE2	N/A	Uncharacterized protein	0.951577	2.52792	2.65655	0.00627037	825	87.1596
F1NSZ5	LAMA4	laminin subunit alpha 4	1.01057	1.99756	1.97667	0.00632029	1827	202.343
F1NI04	GNS	glucosamine (N-acetyl)-6-sulfatase	1.02684	0.5604	0.545752	0.00640298	538	60.597
O12940	TOM1	Target of Myb protein 1	0.976252	1.49559	1.53197	0.00645316	515	56.9887
E1C716	N/A	Uncharacterized protein	0.976306	0.567539	0.581312	0.00661187	1027	110.21
Q98916	TNNT1	troponin T1, slow skeletal type	0.979405	3.06983	3.13438	0.0067014	265	31.8484
A9UGK7	NGFR	nerve growth factor receptor	0.981251	0.62548	0.637431	0.00671222	414	44.3679
E1BX17	MYLK2	myosin light chain kinase 2	0.952473	3.09372	3.24809	0.00685357	825	87.1436
Q5ZID0	NMRAL1	NmrA like redox sensor 1	0.982599	0.592517	0.60301	0.00689986	296	32.669
F1P5V6	MYL3	myosin light chain 3	0.982856	4.7347	4.81728	0.00728408	194	21.897
F1P5R8	SMYD1	SET and MYND domain containing 1	1.01993	2.11547	2.07413	0.00733542	473	54.2742
P15720	MBP	Myelin basic protein	0.965906	4.47785	4.63591	0.007345	174	18.7965
F1P5N3	DVL3	dishevelled segment polarity protein 3	0.984382	0.649638	0.659945	0.00758901	610	66.7214
O57613	NES	nestin	0.979609	0.544935	0.556278	0.0076119	1748	193.066
F1NWB7	HSP90B1	heat shock protein 90 beta family member 1	1.00029	0.555077	0.554918	0.00762319	795	91.499
Q5ZHZ0	DDX39B	Spliceosome RNA helicase DDX39B	1.03102	0.523268	0.507524	0.0077018	428	48.9719
F1N8U1	MRPS36	mitochondrial ribosomal protein S36	1.02057	2.67695	2.62301	0.00770245	103	11.235
A1IMF0	UCHL1	ubiquitin C-terminal hydrolase L1	0.97885	0.497128	0.507869	0.00786011	224	25.0947
P18660	RPLP1	60S acidic ribosomal protein P1	0.973921	0.450713	0.462782	0.00803973	114	11.4696
E1BV54	HSPB7	heat shock protein family B (small) member 7	0.989609	3.45137	3.48761	0.00805554	150	16.464
Q5ZML6	FAM210A	Protein FAM210A	0.959455	1.77689	1.85198	0.00811842	275	30.4299
F1P4M9	SPG20	spastic paraplegia 20 (Troyer syndrome)	0.96437	1.54898	1.60621	0.00813377	596	64.4957
E1BT74	TMOD2	tropomodulin 2	0.9739	0.569746	0.585014	0.0082686	351	39.4388
F1P593	HSPB1	heat shock protein family B (small) member 1	0.991676	2.71043	2.73318	0.00830363	194	21.8131
H9KZ63	PEF1	penta-EF-hand domain containing 1	0.977583	0.562524	0.575423	0.00831621	223	24.3478
Q5ZM94	N/A	ES1 protein homolog, mitochondrial-like(LOC418811)	1.00956	1.97307	1.95439	0.00833541	259	27.3541
F1NDN4	SMC4	structural maintenance of chromosomes 4	1.02511	0.577622	0.563471	0.00848689	1274	145.612
F1NI79	COL5A1	collagen type V alpha 1 chain	1.03072	0.577054	0.559858	0.00852629	1798	180.098
E1C6C9	NDUFB10	NADH:ubiquinone oxidoreductase subunit B10	0.989322	1.64563	1.66339	0.00883297	175	20.4841
P05122	CKB	Creatine kinase B-type	0.990688	0.55006	0.555231	0.00907796	381	42.8436
E1C8T8	TMEM182	transmembrane protein 182	0.993972	0.503859	0.506915	0.00930521	757	84.5132
F1NH40	SYNPO2	synaptopodin 2	0.982052	1.9092	1.9441	0.00936701	1254	135.486
A0A140T8G9	BID	BH3 interacting domain death agonist	0.989558	0.430261	0.434802	0.00950558	193	21.6639
R4GIZ2	PTX3	pentraxin 3	1.02956	0.49962	0.485275	0.00955433	402	43.996
Q8AXV0	SH3GL1	Endophilin-A2	0.988876	0.580238	0.586765	0.00962331	367	41.706
F1NEQ3	DDX18	DEAD-box helicase 18	1.01696	0.605766	0.595664	0.00963446	662	73.7917
Q5F3C9	SH3BGRL	SH3 domain binding glutamate rich protein like	0.980295	0.564466	0.575812	0.00965648	114	12.7874
Q5ZKR9	N/A	Uncharacterized protein	1.02159	0.536486	0.525147	0.0097587	180	20.5156
P21566	CFL2	Cofilin-2	0.984376	1.64388	1.66997	0.00980253	166	18.6498
E1C6N5	DLAT	dihydrolipoamide S-acetyltransferase	1.01791	2.14846	2.11065	0.00997407	632	66.481
F1P1D8	N/A	Uncharacterized protein	0.96814	2.02455	2.09118	0.0100959	786	85.8739
R4GFV9	N/A	Uncharacterized protein	1.02037	0.6212	0.608796	0.0102291	398	44.1756
Q5ZI72	HNRNPDL	Heterogeneous nuclear ribonucleoprotein D-like	0.981084	0.503543	0.513251	0.0102339	301	33.423
Q5ZLC7	MAPRE1	Microtubule-associated protein RP/EB family member 1	0.986456	0.534885	0.542229	0.0104274	258	29.1249
G1K303	HAGH	hydroxyacylglutathione hydrolase	0.983447	1.70212	1.73077	0.0104527	310	34.2325
F1P5H0	N/A	Uncharacterized protein	1.00062	3.12367	3.12173	0.0105752	683	73.7082
F1NMP5	TUBA8A	tubulin alpha 8a	1.0317	0.603687	0.585139	0.0107699	447	50.0756
P19352	TPM2	tropomyosin 2 (beta)	0.979055	5.20568	5.31704	0.0109715	284	32.7566
A3RKL3	DHFR	Dihydrofolate reductase	1.03143	0.619514	0.600636	0.0109995	190	21.7663
F1NJ23	LAMB1	laminin subunit beta 1	0.996715	2.17972	2.1869	0.0110372	1536	168.401
Q90734	ACTN4	Alpha-actinin-4	1.00994	1.56128	1.54592	0.0110571	904	104.142
F1NQ35	N/A	Uncharacterized protein	1.00272	0.61797	0.616296	0.0111163	142	15.7306
Q5ZJ11	N/A	Uncharacterized protein	1.01078	1.59783	1.58078	0.0111284	507	57.4787
R4GKM8	MURC	muscle related coiled-coil protein	1.00368	3.84696	3.83286	0.0111409	357	40.6402
H9L0D8	MEX3A	mex-3 RNA binding family member A	1.02686	0.681429	0.663606	0.0111517	378	41.4325
E1C516	PROSC	proline synthetase cotranscribed homolog (bacterial)	0.97614	1.57552	1.61403	0.0113044	276	30.0524
Q5ZL56	ACADS	acyl-CoA dehydrogenase, C-2 to C-3 short chain	1.03567	1.64717	1.59044	0.0113421	416	44.5862
F1P4V1	FGA	fibrinogen alpha chain isoform 1 precursor	1.00276	1.73113	1.72636	0.0113895	741	82.3411
P09244	TUBB	tubulin beta class I	1.03566	0.551182	0.532202	0.0117698	444	49.639
F1NQL4	ASF1	Histone chaperone ASF1	0.990669	0.517353	0.522226	0.0120571	170	18.9552
F1NIY7	MAOA	monoamine oxidase A	1.02234	1.59748	1.56258	0.0121039	422	48.1764
F2Z4K7	RPS3A	ribosomal protein S3A	1.0043	0.395288	0.393595	0.0121675	264	29.8477
E1BU35	CNRIP1	cannabinoid receptor interacting protein 1	0.983327	1.7462	1.77581	0.0123394	162	18.3623
Q9DEA4	N/A	Uncharacterized protein	1.00909	3.87077	3.83591	0.0123425	333	37.2527
F1NFC6	RPS4	40S ribosomal protein S4	1.04493	0.499116	0.477653	0.0124663	262	29.445
F1P1B2	ADGRG6	adhesion G protein-coupled receptor G6	0.974237	0.628652	0.645277	0.0126765	1167	129.724
E1C3E2	MYOM1	myomesin 1	1.00579	3.30839	3.28935	0.0127932	1630	182.037
Q5ZMN0	ANP32B	Acidic leucine-rich nuclear phosphoprotein 32 family member B	1.00721	0.518945	0.515231	0.0129269	262	29.9257
F1NU56	RPS25	ribosomal protein S25	0.998426	0.437089	0.437778	0.0129433	125	13.7037
F1NSE4	SDK2	sidekick cell adhesion molecule 2	1.02608	1.56693	1.5271	0.0130823	2177	238.949
R4GIK2	N/A	Uncharacterized protein	1.00192	1.68698	1.68375	0.0133106	223	24.6401
E1BVT7	MRPL18	mitochondrial ribosomal protein L18	1.01817	1.72605	1.69525	0.0136519	183	20.8427
P32882	TUBB2B	Tubulin beta-2 chain	1.03058	0.588293	0.570837	0.0136844	445	49.9209
F1NN16	RPS7	ribosomal protein S7	0.988073	0.44731	0.45271	0.0137306	196	22.2974
E1C9A0	PDHB	pyruvate dehydrogenase (lipoamide) beta	0.978152	0.443425	0.45333	0.0138469	736	80.1667
Q9PV94	SNRPB	Small nuclear ribonucleoprotein-associated protein B	1.04349	0.540098	0.517588	0.0138555	240	24.5716
F1P3M6	N/A	uncharacterized LOC428186(LOC428186)	0.978608	1.62082	1.65625	0.0138665	640	67.6489
E1BYD4	ARHGAP21	Rho GTPase activating protein 21	1.0032	2.35089	2.34338	0.0139304	402	44.1906
F1NS97	DMD	dystrophin	0.993078	2.21648	2.23193	0.013985	3085	356.071
G1K338	FAM107B	family with sequence similarity 107, member B	1.03077	0.588007	0.570452	0.0142874	445	49.8909
P80026	PVALB	parvalbumin	0.970101	3.85681	3.97568	0.0144952	109	11.9341
E1C7J0	HMOX2	heme oxygenase 2	1.01071	0.568661	0.562638	0.0145839	313	35.3437
P18302	DBN1	Drebrin	0.971078	0.586541	0.60401	0.014659	652	71.4913
H9L135	N/A	Uncharacterized protein	1.0454	1.57936	1.51077	0.0147913	236	24.2741
R4GKG6	LAMA2	laminin, alpha 2	0.974645	2.06166	2.11529	0.0148229	265	28.9926
A5HUJ9	TRIM7	tripartite motif containing 7	0.978271	0.548211	0.560387	0.0148675	588	66.787
F1P579	CHCHD2	coiled-coil-helix-coiled-coil-helix domain-containing protein 2, mitochondrial	0.943487	1.59709	1.69275	0.0149313	148	15.2385
E1BR14	TPPP3	tubulin polymerization promoting protein family member 3	1.00173	2.62231	2.61778	0.0149826	153	16.7986
F1NGY2	LBH	limb bud and heart development	0.955945	2.69254	2.81663	0.0150817	106	12.0875
E1C396	HGS	hepatocyte growth factor-regulated tyrosine kinase substrate	1.01857	0.585454	0.574778	0.0153129	772	85.5714
F1ND15	DNAJC8	DnaJ heat shock protein family (Hsp40) member C8	0.983313	0.576149	0.585926	0.0154122	253	29.7915
E1BR08	H2AFY2	H2A histone family member Y2	1.03774	0.545272	0.525442	0.0155114	372	40.2194
Q8AWI4	TPM1	Tropomyosin alpha-1 chain	0.967186	3.93237	4.06578	0.0155987	284	32.7907
Q5ZL58	SNRPD3	small nuclear ribonucleoprotein D3 polypeptide	1.04989	0.45988	0.438025	0.0156099	126	13.9073
F1P0H9	COL1A2	collagen alpha-2(I) chain precursor	1.05552	2.16383	2.05001	0.0156129	1363	128.843
Q8QGH2	SUMO1	Small ubiquitin-related modifier 1	1.00664	0.430608	0.42777	0.0157167	101	11.5497
F1NW95	NDUFA12	NADH:ubiquinone oxidoreductase subunit A12	1.01535	1.73095	1.70478	0.0157848	146	16.9346
Q5ZLQ6	YWHAB	tyrosine 3-monooxygenase/tryptophan 5-monooxygenase activation protein beta	0.986745	0.60353	0.611637	0.0158453	244	27.8898
H9L340	ATP5B	ATP synthase subunit beta	1.02434	2.50784	2.44826	0.0159291	496	52.9136
F1NEQ4	N/A	Uncharacterized protein	1.00725	2.98413	2.96266	0.016475	1330	149.956
F1P226	UBA2	SUMO-activating enzyme subunit 2	1.006	0.6187	0.61501	0.0164769	402	45.244
Q5ZK23	GLRX5	glutaredoxin 5	0.967306	1.62276	1.67761	0.0164779	162	17.4139
R4GJP1	N/A	myosin regulatory light chain 2, smooth muscle minor isoform-like	0.966179	0.563803	0.583539	0.0166107	162	19.068
F1NWZ2	CSRP3	cysteine and glycine rich protein 3	1.02117	4.08722	4.00248	0.0166186	194	20.828
E1BW24	CA3	carbonic anhydrase III, muscle specific	0.971996	0.252549	0.259825	0.0166325	939	105.783
Q90602	HNRNPAB	heterogeneous nuclear ribonucleoprotein A/B	0.96835	0.535935	0.553452	0.0166481	302	31.8418
F1NZR2	EPN3	epsin 3	0.944734	1.54972	1.64038	0.0168694	493	53.9303
F1P4U8	N/A	Uncharacterized protein	0.977644	1.58314	1.61934	0.0169371	599	64.4863
E1BSX2	CNN3	calponin 3	0.965298	0.60642	0.628221	0.0169551	258	28.3685
Q800L3	MED22	Mediator of RNA polymerase II transcription subunit 22	0.960718	0.548918	0.571362	0.017139	203	23.0342
Q9I8G9	RBBP7	Histone-binding protein RBBP7	1.01929	0.48153	0.472416	0.0172981	424	47.6733
P09652	TUBB3	tubulin beta 3 class III	1.02678	0.608271	0.592407	0.0173997	449	50.3883
F1NVP4	FHL3	four and a half LIM domains 3	0.951848	1.50118	1.57712	0.0174387	307	32.1075
P23614	BASP1	Brain acid soluble protein 1 homolog	0.981581	0.421732	0.429646	0.0175332	244	25.4233
P26990	ARF6	ADP-ribosylation factor 6	1.0349	0.670138	0.647536	0.0176783	175	20.0835
P62801	HIST1H4	Histone H4	1.03716	0.535509	0.51632	0.0178787	103	11.3604
Q5ZME1	HNRNPA2B1	heterogeneous nuclear ribonucleoprotein A2/B1	0.983959	0.622948	0.633104	0.0180727	349	36.9624
D0EKR3	PPIA	peptidylprolyl isomerase A	0.984202	0.593313	0.602837	0.0180762	165	17.7987
E1BY44	TGM2	protein-glutamine gamma-glutamyltransferase 2	0.997833	1.75634	1.76016	0.018165	688	77.7031
E1BXY3	PPP1R3A	protein phosphatase 1 regulatory subunit 3A	0.97071	1.87717	1.93381	0.0184029	1071	119.528
F1P0M2	PCCA	propionyl-CoA carboxylase alpha subunit	1.011	1.52187	1.50531	0.0184503	713	78.5054
F1NAF3	ATF1	activating transcription factor 1	1.04413	2.16387	2.07241	0.0185597	209	23.8088
Q5F3J5	PSME3	Proteasome activator complex subunit 3	1.06044	0.351836	0.331785	0.018567	254	29.4626
P02263	H2A-VI	Histone H2A-IV	1.00761	0.660209	0.655221	0.0186337	129	13.9319
H9KZP2	N/A	Uncharacterized protein	1.02512	0.554275	0.540694	0.018637	369	42.1035
E1BVB0	ARL1	ADP ribosylation factor like GTPase 1	0.992491	0.557707	0.561926	0.0186569	181	20.3564
F1P171	SGCG	sarcoglycan gamma	0.978575	2.03073	2.07519	0.0187674	291	32.3369
F1P0X3	SEPT11	septin 11	1.02911	0.621716	0.60413	0.018786	442	50.6027
Q5ZIV9	SCIN	scinderin	1.00266	0.50206	0.500729	0.0188007	717	80.4824
H9KZU3	N/A	Uncharacterized protein	1.09437	2.40507	2.19768	0.0188526	304	33.1676
F1NVA4	NPM1	nucleophosmin	0.982806	0.577309	0.587409	0.0190813	275	30.3341
R4GH26	FKBP10	FK506 binding protein 10	0.975642	0.525195	0.538307	0.0191836	564	62.3142
Q5ZKT4	SRSF5A	serine/arginine-rich splicing factor 5a	0.958761	0.508301	0.530165	0.019355	165	19.1484
R4GF89	SFN	stratifin	0.982677	0.606936	0.617635	0.0194702	246	27.7107
F1P4V6	RPL31	ribosomal protein L31	0.964609	0.429882	0.445654	0.0196286	128	14.683
E1C8P2	PAPSS1	3'-phosphoadenosine 5'-phosphosulfate synthase 1	1.03652	0.667401	0.643888	0.0197219	624	70.7606
P11533	DMD	dystrophin	0.996517	2.22184	2.22961	0.0197674	3660	422.618
C7G537	COTL1	coactosin like F-actin binding protein 1	0.978289	0.47051	0.480952	0.0198395	142	16.0961
P42558	RAN	GTP-binding nuclear protein Ran	1.03394	0.612014	0.591922	0.020105	216	24.4117
Q9W600	FSTL1	follistatin like 1	0.979554	0.404646	0.413092	0.0204136	315	35.7923
P40220	CRABP-I	Cellular retinoic acid-binding protein 1	0.995356	0.456476	0.458606	0.0204377	137	15.6528
P02197	MB	Myoglobin	0.936509	1.53507	1.63914	0.0208148	154	17.4111
R4GMJ4	N/A	Uncharacterized protein	1.0443	0.628344	0.601689	0.0208379	297	34.2183
F1NKI1	CRTAP	cartilage associated protein	1.01471	0.672284	0.662541	0.0209628	393	45.9793
H9KZU6	N/A	Uncharacterized protein	0.944566	1.45649	1.54197	0.0209782	420	46.2522
E1C1U1	RLBP1	retinaldehyde binding protein 1	0.972719	0.631468	0.649178	0.0211909	316	36.4535
Q05705	BRT-2	tropomyosin 2 (beta)	0.97886	4.83387	4.93827	0.021248	248	28.6545
F1P470	FILIP1	filamin A interacting protein 1	1.02667	0.460593	0.448629	0.021253	118	12.7987
F1P3U1	IMMT	inner membrane mitochondrial protein	1.02788	1.73687	1.68976	0.0212709	711	79.175
E1BSL6	NID1	nidogen 1(NID1)	0.97102	2.06667	2.12835	0.0212724	413	44.4398
H9L1C1	N/A	Uncharacterized protein	0.979609	0.515967	0.526706	0.0213066	1707	188.014
A0A0A0MQ44	TNNT3	Troponin T, fast skeletal muscle isoforms	0.988619	5.51515	5.57864	0.0213116	227	26.9575
F1NAD3	CKMT2	creatine kinase, mitochondrial 2	0.990553	4.77138	4.81689	0.0214744	419	47.0682
Q9DEA3	PCNA	Proliferating cell nuclear antigen	1.04081	0.409513	0.393456	0.0216805	262	28.8694
F1NK75	TPM4	tropomyosin 4	0.975905	4.00652	4.10544	0.021684	284	32.7656
P00565	CKM	creatine kinase, M-type	0.998022	3.7347	3.7421	0.02184	381	43.301
E1C8S9	DNAJC9	DnaJ heat shock protein family (Hsp40) member C9	0.966696	0.471359	0.487597	0.021862	260	29.8262
F1NY41	BAG3	BCL2 associated athanogene 3	0.972003	1.51208	1.55564	0.0220812	560	61.1419
Q6ITC7	RPS13	40S ribosomal protein S13	1.01042	0.656816	0.650045	0.0221588	151	17.2117
Q5F426	PDHA1	pyruvate dehydrogenase (lipoamide) alpha 1	1.0192	2.1109	2.07114	0.022163	399	44.4142
F1NUT9	TNNI1	troponin I1, slow skeletal type	0.980594	6.63301	6.76428	0.0221684	212	24.2538
Q5ZMH7	NFYA	nuclear transcription factor Y subunit alpha	0.968159	0.633077	0.653898	0.0222534	274	29.3069
H9L140	JPH2	junctophilin 2	1.01252	0.616736	0.609111	0.0223063	317	34.1634
F1NS23	ADSS	adenylosuccinate synthetase isozyme 2	1.02597	0.54165	0.527938	0.0223551	396	43.9037
H9L074	TPM3	tropomyosin 3	0.966094	3.80274	3.9362	0.0227949	307	35.3299
F1NJJ9	GHITM	growth hormone inducible transmembrane protein	1.01442	1.71231	1.68796	0.0228978	350	37.0142
F1P5B6	NASP	nuclear autoantigenic sperm protein (histone-binding)	1.02525	1.62692	1.58685	0.0230359	455	49.4934
Q98SS5	DCX	doublecortin isoform 2	0.994261	0.470547	0.473263	0.0230468	361	40.0072
P84229	H32	Histone H3.2	1.0237	0.656743	0.641541	0.023082	136	15.3785
Q5ZJ38	RANBP1	RAN binding protein 1	0.975501	0.520766	0.533844	0.0231437	208	24.156
F1NT11	COBL	cordon-bleu WH2 repeat protein	0.990608	1.52658	1.54105	0.0231643	1358	148.569
P60706	ACTB	Actin, cytoplasmic 1 Actin, cytoplasmic 1, N-terminally processed	1.02659	2.09747	2.04314	0.0231978	375	41.7097
F1NWT0	ACACA	acetyl-CoA carboxylase alpha	0.976856	0.367665	0.376376	0.0235253	2324	262.526
F1NTQ1	N/A	Uncharacterized protein	0.986243	0.585842	0.594014	0.0236487	395	41.7507
H9L1A3	N/A	Uncharacterized protein	1.00808	0.66587	0.660533	0.0236666	243	27.5774
E1BS73	NDUFS8	NADH:ubiquinone oxidoreductase core subunit S8	1.0414	0.682979	0.655829	0.0238125	96	10.1103
F1NH93	RPS20	ribosomal protein S20	0.975835	0.577456	0.591756	0.023837	121	13.5554
Q5ZL14	N/A	Uncharacterized protein	0.98337	0.5754	0.585131	0.0239527	664	70.2009
Q6J4Y8	FUS	FUS RNA binding protein	0.996918	0.614645	0.616545	0.0240012	504	52.3287
F1NGL0	COL9A3	collagen type IX alpha 3 chain	0.994667	0.649014	0.652494	0.0240356	675	63.0447
F1NYU0	MYL2	myosin light chain 2	0.991518	1.81063	1.82612	0.0240675	165	18.6933
F1NYL7	N/A	Uncharacterized protein	1.03973	0.621811	0.59805	0.0241104	924	104.603
Q6EE31	CCT8	T-complex protein 1 subunit theta	1.01524	0.63801	0.628431	0.0244057	548	59.4462
F1P277	LDHD	lactate dehydrogenase D	0.941043	1.45705	1.54834	0.0245599	452	47.8714
P51890	LUM	Lumican	1.0051	1.65351	1.64512	0.0245739	343	38.6179
F1N9P7	CPPED1	calcineurin like phosphoesterase domain containing 1	0.967652	1.47855	1.52798	0.0246451	315	35.8719
F1NS91	RPL9	ribosomal protein L9	1.04409	0.671485	0.64313	0.024975	192	21.8218
E1BTQ9	AUH	AU RNA binding methylglutaconyl-CoA hydratase	1.08053	1.84693	1.70928	0.0250811	326	34.2632
F1NF35	N/A	BAG family molecular chaperone regulator 2-like(LOC107056097)	1.0288	1.57785	1.53368	0.0251655	424	45.9884
E1C4C6	SMTNL2	smoothelin like 2	1.01446	1.68289	1.65891	0.0256743	458	50.7521
P19753	OCM2	oncomodulin 2	1.04609	0.299407	0.286216	0.0256806	109	11.7189
F1NNV7	KLHL15	kelch like family member 15	1.02477	1.98975	1.94165	0.025711	219	24.1406
R4GKA6	CECR5L	cat eye syndrome chromosome region, candidate 5-like	1.01377	2.18912	2.15938	0.0261868	950	102.432
F1NBP0	THBS4	thrombospondin 4	1.02746	0.57902	0.563547	0.0263699	953	104.69
F1NIM4	FKBP4	FK506 binding protein 4	0.991457	0.637357	0.642849	0.0264109	442	50.4135
F1NQP7	N/A	Uncharacterized protein	1.01536	0.436664	0.430057	0.0265229	417	46.1402
R4GIW5	PIP4K2A	Phosphatidylinositol 5-phosphate 4-kinase type-2 alpha	1.01324	1.52764	1.50768	0.0265696	334	38.3692
O93417	CASP3	caspase 3	1.02154	0.509379	0.498637	0.026633	283	31.6547
E1BZE1	AHSG	alpha 2-HS glycoprotein	1.01801	6.08964	5.98189	0.02679	344	37.1766
P07630	CA2	Carbonic anhydrase 2	0.984992	2.09976	2.13176	0.0268734	260	28.9893
Q6IT44	IL18	interleukin 18	0.946032	1.4926	1.57775	0.0268967	196	22.6731
F1N8S7	MICALL1	MICAL like 1	0.959319	0.550958	0.574322	0.0270989	953	103.848
E1BS56	SERPINA4	serpin peptidase inhibitor, clade A (alpha-1 antiproteinase, antitrypsin), member 4	1.00083	0.664153	0.663602	0.0271067	425	47.7057
P09860	TNNC1	Troponin C, slow skeletal and cardiac muscles	0.973059	3.32225	3.41423	0.0273672	161	18.4186
Q98TD1	PIT54	PIT54 protein	0.974409	5.60365	5.75082	0.027494	470	50.7887
F1NLX2	SEPT6	septin 6	1.03837	0.661613	0.637168	0.0275873	426	48.6378
R4GGY3	IGFBP7	insulin like growth factor binding protein 7	0.965455	0.640241	0.66315	0.0275995	1990	222.011
E1C6R6	NOP16	NOP16 nucleolar protein	0.984074	0.618663	0.628675	0.0276958	180	21.314
F1NYK3	MCCC1	methylcrotonoyl-CoA carboxylase 1	0.943885	1.42396	1.50861	0.0278715	713	78.452
F1NX60	FBLN1	fibulin 1	1.01783	0.614642	0.603874	0.0279994	704	78.1155
P01012	OVAL	Ovalbumin	1.01393	1.56412	1.54263	0.0281531	386	42.8535
F1NFE0	COL6A1	collagen alpha-1(VI) chain precursor	1.00544	1.99942	1.9886	0.0282141	1019	107.901
F1N9A3	N/A	Uncharacterized protein	1.03396	0.610687	0.59063	0.0283592	191	21.2302
Q5ZJM9	SUMO2	Small ubiquitin-related modifier 2	0.97898	0.555394	0.567319	0.0283713	95	10.8644
F1NHW5	UQCRH	ubiquinol-cytochrome c reductase hinge protein	0.955791	1.9374	2.02701	0.028432	86	10.0558
E1BZP0	PARS2	prolyl-tRNA synthetase 2, mitochondrial (putative)	0.937719	1.44175	1.53751	0.0284434	437	48.5257
E1BXR9	N/A	Uncharacterized protein	0.967896	1.49102	1.54047	0.0285293	2186	245.67
F1NG59	PDPR	pyruvate dehydrogenase phosphatase regulatory subunit	1.0162	1.60927	1.58361	0.0286709	878	99.0244
F1NU17	PGK1	Phosphoglycerate kinase	1.02412	2.49583	2.43706	0.0287645	417	44.6382
F1NDU0	CASC4	cancer susceptibility candidate 4	1.01095	0.632872	0.626019	0.0292303	375	42.4984
H9L1F4	COL5A2	collagen, type V, alpha 2	0.984978	2.49015	2.52813	0.0293229	426	45.1613
P07322	ENO3	enolase 3 (beta, muscle)	0.998661	4.57358	4.57972	0.0295468	434	47.1664
Q5ZLI9	HIBADH	3-hydroxyisobutyrate dehydrogenase	1.02308	1.76271	1.72294	0.0297678	333	35.2608
Q9PWK0	N/A	Uncharacterized protein	0.986939	0.537048	0.544155	0.0297939	158	18.2761
F1P0Q4	TXLNB	taxilin beta	0.979871	2.07201	2.11457	0.0298339	676	76.8841
F1NNP9	NHP2	NHP2 ribonucleoprotein	0.983228	0.65036	0.661454	0.0301083	148	16.6407
F1NUQ3	FABP3	fatty acid binding protein 3	0.988739	4.45039	4.50107	0.0301276	133	14.8347
E1BRT9	NDUFA5	NADH:ubiquinone oxidoreductase subunit A5	1.04197	2.24998	2.15936	0.0301811	116	13.4401
R4GIU6	N/A	Uncharacterized protein	0.987558	2.73314	2.76757	0.0301851	460	50.875
F1NJR5	ANK1	ankyrin 1	0.940542	1.43952	1.53053	0.0302401	1937	212.498
E1BWU2	SERPINE2	serpin family E member 2	1.03357	0.686704	0.664398	0.0303204	442	49.2666
F1NU03	RCSD1	RCSD domain containing 1	0.984107	1.6197	1.64586	0.0306021	371	40.1056
K4HVD3	KCTD15	potassium channel tetramerization domain containing 15	0.974028	0.438748	0.450446	0.0306255	264	30.1694
A7UEB0	N/A	Uncharacterized protein	0.946888	2.42883	2.56507	0.0306854	203	22.307
P08629	TXN	Thioredoxin	1.0007	0.603976	0.603554	0.0307423	105	11.6928
E1BYA9	ILKAP	ILK associated serine/threonine phosphatase	1.02521	0.647494	0.631571	0.0307552	392	42.8897
Q5ZHQ9	FBXW11	F-box and WD repeat domain containing 11	1.04118	2.13126	2.04697	0.0307796	529	60.8856
Q5ZLH1	RPA2	replication protein A2	0.999685	0.547748	0.54792	0.0309424	267	28.8453
R4GGS3	HINT2	histidine triad nucleotide binding protein 2	1.01485	2.4126	2.3773	0.0310624	160	17.132
P00940	TPI1	Triosephosphate isomerase	1.01291	2.47124	2.43976	0.0311596	248	26.6038
F1NF89	RPS24	40S ribosomal protein S24 isoform 1	1.04477	0.629691	0.602707	0.0312916	135	15.6336
P47832	RPL26L1	ribosomal protein L26 like 1	0.976618	0.645383	0.660835	0.0315957	128	15.1554
Q5ZJ59	SRSF6	serine and arginine rich splicing factor 6	0.971602	0.585246	0.602351	0.0318939	348	40.1477
R4GM21	IDE	insulin-degrading enzyme	1.01204	2.69677	2.66468	0.0320891	1314	124.36
F1NGA2	ATP5A1	ATP synthase subunit alpha	1.0066	1.86608	1.85384	0.0322327	553	59.9906
Q5F3T2	SEPT9	septin 9	1.05709	0.567918	0.537247	0.0324162	584	65.4828
E1BZS2	NAP1L1	nucleosome assembly protein 1 like 1	1.00364	0.596804	0.594639	0.0324402	393	45.3307
F1NVV8	RWDD1	RWD domain containing 1	1.02261	0.609376	0.595905	0.0326365	240	27.9655
P12108	COL9A2	collagen type IX alpha 2 chain	1.02675	0.605671	0.589892	0.0330454	677	63.7563
H9KZD7	LIMA1	LIM domain and actin binding 1	1.02025	0.642948	0.630187	0.0334081	764	85.0621
F1NCI5	HNRNPA0	heterogeneous nuclear ribonucleoprotein A0	1.00092	0.638222	0.637636	0.0335393	328	32.966
F1P4F4	SSR1	signal sequence receptor subunit 1	1.04023	0.528905	0.508451	0.0339826	288	32.1522
F1NA88	NRIP3	nuclear receptor interacting protein 3	0.964978	0.53977	0.55936	0.0340012	247	27.2563
F6R1X6	UBP	Uncharacterized protein	0.977695	0.645651	0.66038	0.0340301	404	46.2881
R4GL30	NDUFB9	NADH:ubiquinone oxidoreductase subunit B9	0.964114	1.57233	1.63086	0.0340807	187	21.4099
P31395	STMN1	Stathmin	0.965352	0.387715	0.401631	0.0341177	148	17.0719
F1NCK8	GYPC	glycophorin C (Gerbich blood group)	1.06768	1.76885	1.65672	0.0341832	93	10.065
F1P580	N/A	Uncharacterized protein	1.00947	1.78852	1.77174	0.0343437	215	23.7385
F1N9D8	CTSB	Cathepsin B	1.04048	0.47181	0.453454	0.0344937	340	37.5597
F1NRZ5	DUSP28	dual specificity phosphatase 28	1.03365	1.55836	1.50762	0.0348072	168	18.1822
Q5F387	SF3A3	splicing factor 3a subunit 3	1.02899	0.631369	0.613584	0.03515	501	58.8523
F1P350	VTG1	Vitellogenin-1	0.979985	1.49106	1.52152	0.0352229	1912	210.553
D5M8S6	NDUFV3	NADH:ubiquinone oxidoreductase subunit V3	0.985288	2.40234	2.43821	0.035379	98	10.7305
E1C7S2	HSDL2	hydroxysteroid dehydrogenase like 2	1.04806	1.71304	1.63449	0.0354053	413	44.2056
R4GLG2	SLC25A20	solute carrier family 25 member 20	0.989355	1.80317	1.82257	0.0356195	301	32.8181
P27731	TTR	Transthyretin	1.00355	0.567556	0.565547	0.0356577	150	16.2991
Q5ZK14	DDA1	DET1- and DDB1-associated protein 1	0.947441	1.5048	1.58828	0.0360433	102	11.877
E1BV96	AFP	Alpha-fetoprotein	1.07855	0.411732	0.381746	0.0361631	615	71.1161
F1NJ08	VIM	vimentin	0.966791	0.560688	0.579947	0.0362104	460	53.1827
F1P4P0	UFM1	Ubiquitin-fold modifier 1	0.973812	0.636805	0.653931	0.0365948	84	8.95084
E1BVU4	SH3BGR	SH3 domain binding glutamate rich protein	0.992721	2.71973	2.73967	0.0366015	110	12.4073
F1NPU8	HMGB2	high mobility group box 2	0.964414	0.579391	0.60077	0.0366504	207	23.7867
Q5ZL80	HNRNPM	heterogeneous nuclear ribonucleoprotein M	0.965902	0.629049	0.651256	0.0367393	709	75.9723
Q49MC0	N/A	Uncharacterized protein	0.967747	0.561783	0.580506	0.036973	258	30.035
F1N823	N/A	chromosome 1 open reading frame, human C21orf33	1.01357	2.0149	1.98793	0.0369926	360	38.9801
P0C1H3	HIST1H2B7	histone cluster 1, H2B-VII	1.05152	0.567546	0.539738	0.0370001	126	13.9136
O93601	APOA4	apolipoprotein A4	0.978682	1.72853	1.76619	0.037185	366	40.8282
E1BQ45	MATN4	matrilin 4	1.04004	0.38827	0.373324	0.037224	879	95.9341
E1BT53	N/A	Uncharacterized protein	0.996855	2.41275	2.42036	0.0372321	8895	992.041
R4GKB8	N/A	Uncharacterized protein	0.981147	2.26549	2.30902	0.0375694	69	7.09052
E1BQ78	CFD	complement factor D (adipsin)	0.960105	1.52184	1.58508	0.0376242	1211	137.793
F1NZ93	NDRG1	N-myc downstream regulated 1	0.916255	1.85743	2.0272	0.0378435	449	48.6
Q5ZIS6	ARID4A	AT-rich interaction domain 4A	0.931705	1.49739	1.60715	0.0378451	1252	141.705
F1NKZ6	EIF1AY	eukaryotic translation initiation factor 1A, Y-linked	0.975326	0.646241	0.66259	0.037848	139	15.8339
E1BYP7	SEH1L	SEH1 like nucleoporin	1.055	0.611686	0.579795	0.0380196	235	25.6388
F1N9J1	GYG1	glycogenin 1	0.971994	2.32908	2.39619	0.0381111	332	37.1773
E1BVZ1	PXDC1	PX domain containing 1	0.923502	1.45804	1.57881	0.0383495	231	26.8146
F1NZD3	RBMX	RNA binding motif protein, X-linked	1.03238	0.497848	0.482234	0.0384748	385	41.526
R4GJV6	N/A	Uncharacterized protein	1.04259	0.512871	0.491919	0.0388001	166	17.6968
F1NIT4	APBB2	amyloid beta precursor protein binding family B member 2	1.00492	1.88415	1.87493	0.0389174	732	80.4127
F1NVH2	TBCA	tubulin folding cofactor A	0.963589	0.633913	0.657866	0.0389248	108	12.6986
F1NDU4	ABCB10	ATP binding cassette subfamily B member 10	0.961532	1.50246	1.56256	0.0389887	600	65.2893
E1C8V9	SNRPG	small nuclear ribonucleoprotein polypeptide G	0.972903	0.537642	0.552616	0.0390448	76	8.45642
F1P1X9	DBT	dihydrolipoamide branched chain transacylase E2	1.03169	1.76563	1.7114	0.0392496	493	54.0634
A0A140T8F8	RFNG	RFNG O-fucosylpeptide 3-beta-N-acetylglucosaminyltransferase	0.999677	2.57764	2.57848	0.0392887	372	40.8789
P09207	TUBB1	tubulin beta 1 class VI	1.02678	0.59854	0.58293	0.0393537	446	50.1214
F1NSP7	PSMC1	proteasome 26S subunit, ATPase 1	1.03786	0.661046	0.636929	0.0394695	422	47.487
F1NDP0	KRT14	keratin, type I cytoskeletal 14	1.06259	0.59268	0.55777	0.0395242	467	51.0015
F1NW39	ACOT13	acyl-CoA thioesterase 13	1.03369	2.51182	2.42995	0.0397777	153	16.4166
F1NNC9	APIP	APAF1 interacting protein	0.91553	1.48761	1.62487	0.0398082	242	26.7771
F1NU40	NCL	nucleolin	0.968033	0.531687	0.549245	0.0399936	691	75.3543
P09653	TUBB6	tubulin beta 6 class V	1.02896	0.596564	0.579772	0.0402622	446	49.9391
E1BUB5	N/A	Uncharacterized protein	0.975159	2.42926	2.49115	0.0403558	949	102.363
E1BQP0	PPTC7	PTC7 protein phosphatase homolog	1.07622	1.89035	1.75647	0.0407694	297	32.263
Q5ZHS2	NDUFV1	NADH:ubiquinone oxidoreductase core subunit V1	0.981263	2.03291	2.07173	0.0408574	459	50.0675
H9KZC8	N/A	Uncharacterized protein	1.02802	0.669584	0.651336	0.041004	340	38.1165
F2Z4M0	RBBP4	RB binding protein 4, chromatin remodeling factor	1.0336	0.521788	0.504825	0.0412171	425	47.6261
F1NJ42	RANBP3	RAN binding protein 3	0.969899	0.618484	0.637679	0.0415939	557	59.6132
F6SS45	DAP1	Uncharacterized protein	0.949679	0.504425	0.531153	0.041716	104	11.561
O93532	KRT7	Keratin 7	1.06376	0.654901	0.615648	0.0419281	492	53.7705
E1C8N1	COMP	cartilage oligomeric matrix protein	1.01468	2.06692	2.03701	0.0421126	761	83.3279
P56517	HDAC1	Histone deacetylase 1	1.04605	0.477323	0.456312	0.0422034	480	54.9038
R4GFE5	UNC119B	unc-119 lipid binding chaperone B	0.962735	0.611702	0.63538	0.0422127	244	27.3785
Q5ZJF7	ZPR1	ZPR1 zinc finger	0.990006	0.63243	0.638814	0.0423411	231	25.7945
F1NCB1	PALM2	paralemmin 2	1.00319	1.55741	1.55245	0.0427007	415	46.3253
F1NP35	BCAS1	breast carcinoma amplified sequence 1	0.980586	1.80601	1.84177	0.0429684	607	63.805
Q5ZLJ7	TPM3	tropomyosin 3	0.964521	3.42228	3.54816	0.0432917	248	28.7437
F1NNK5	APOBEC2	apolipoprotein B mRNA editing enzyme catalytic subunit 2	0.999769	2.52706	2.52764	0.043318	222	25.9388
E1BRE9	DCN	decorin	0.996409	1.81896	1.82552	0.0433907	357	39.6029
F1NRD4	ADIPOQ	adiponectin, C1Q and collagen domain containing	0.980643	1.9041	1.94169	0.0437495	244	26.4437
F1NI86	GUSB	glucuronidase beta	0.968989	0.582677	0.601325	0.0438734	657	74.5337
F1NYB1	TUBB4B	tubulin beta 4B class IVb	1.03171	0.605276	0.586674	0.0440813	445	49.829
F1NZC0	GALM	galactose mutarotase	1.03846	0.571353	0.550191	0.0441039	344	37.9961
F1NDF3	PLIN4	perilipin-4	0.993499	2.03483	2.04815	0.0441528	101	11.192
E1BR10	PRDX3	peroxiredoxin 3	0.987	1.59643	1.61746	0.0444064	257	27.9617
F1NJK8	PRMT8	protein arginine methyltransferase 8	1.0377	0.498492	0.48038	0.0444418	379	43.4267
F1NVA3	FHOD1	formin homology 2 domain containing 1	0.949683	1.85483	1.95311	0.0445631	1264	138.435
E1BR07	QSER1	glutamine and serine rich 1	0.984436	0.581745	0.590942	0.0445875	1733	188.749
F1NSC7	N/A	Uncharacterized protein	1.00456	5.9449	5.91792	0.0448572	105	11.0233
Q6Q122	NDUFC2	NADH dehydrogenase [ubiquinone] 1 subunit C2	0.923751	1.92263	2.08133	0.0449511	96	11.0219
E1C6R9	N/A	N-alpha-acetyltransferase 38, NatC auxiliary subunit-like	0.993609	0.602135	0.606008	0.0449628	172	19.8705
F1NL81	N/A	Uncharacterized protein	0.964517	1.76747	1.83249	0.0449687	265	29.5342
F1NBB0	COQ5	coenzyme Q5, methyltransferase	0.977549	1.85241	1.89495	0.0451555	311	35.091
Q5ZJI7	ARPC1A	actin related protein 2/3 complex subunit 1A	1.0681	0.563899	0.527946	0.0452107	370	41.6628
Q5ZMT4	TMED5	transmembrane p24 trafficking protein 5	1.03299	0.641482	0.620997	0.045217	226	25.6579
F2Z4M3	RPS15	40S ribosomal protein S15	1.01399	0.603673	0.595344	0.0453052	144	16.8981
F1NPJ8	GPX3	glutathione peroxidase 3 precursor	0.972433	1.87464	1.92779	0.0455574	221	24.6386
F1NE11	NT5C1A	5'-nucleotidase, cytosolic IA	0.995921	2.84946	2.86113	0.0457275	367	40.7668
F1NDC2	RPS23	ribosomal protein S23	0.997159	0.659681	0.66156	0.0457342	143	15.7977
B5TAE6	ATP8	ATP synthase protein 8	0.99014	2.13404	2.15529	0.0458731	42	4.94764
P02007	HBZ	Hemoglobin subunit pi	1.01248	0.421637	0.416439	0.0459116	142	15.6992
F1P0N2	AMPD1	adenosine monophosphate deaminase 1	0.988247	2.1148	2.13996	0.0460987	743	85.6721
F1NDE8	IVD	isovaleryl-CoA dehydrogenase	0.967175	2.12437	2.19647	0.046163	132	14.9116
Q197X2	APOB	apolipoprotein B	1.05016	0.691947	0.658894	0.0462612	4631	523.037
R4GL82	CMC1	C-X9-C motif containing 1	0.965435	1.59716	1.65434	0.046461	107	12.3332
Q90WF0	FLNC	filamin C	1.00932	2.06875	2.04965	0.0465601	2658	280.321
A6BM71	TTN	titin	0.996563	3.26931	3.28059	0.0467394	8074	904.236
F1P420	N/A	probable acyl coa dehydrogenase 6-like(LOC420562)	0.991086	2.65812	2.68202	0.0468972	3167	348.628
R4GFL7	NHSL1	NHS like 1	0.94074	1.47516	1.56809	0.0469707	1671	180.222
Q5ZKJ3	DUT	deoxyuridine triphosphatase	0.974008	0.588337	0.604037	0.0471983	166	17.7849
F2Z4L4	SET	SET nuclear proto-oncogene	0.964117	0.456747	0.473747	0.0474243	277	32.0837
R4GLP6	N/A	Uncharacterized protein	0.998864	3.19664	3.20027	0.0474966	30622	3397.72
F1NNW2	ACAD8	acyl-CoA dehydrogenase family member 8	0.995085	1.68874	1.69708	0.0475804	416	45.1197
Q91422	N/A	Uncharacterized protein	1.00932	1.68419	1.66863	0.0476504	423	48.0977
A5HUM6	TNXB	Tenascin X B	0.995339	2.38488	2.39605	0.0477982	2104	226.885
P25207	NFYB	Nuclear transcription factor Y subunit beta	0.94705	0.612505	0.64675	0.0478988	205	22.5708
E1BTQ0	INPP4A	inositol polyphosphate-4-phosphatase, type I	1.02974	1.59159	1.54562	0.048083	1021	118.084
E1BX90	PDP1	pyruvate dehyrogenase phosphatase catalytic subunit 1	1.02784	1.6675	1.62233	0.0481043	560	63.2669
Q5ZLB3	HNRNPA1	heterogeneous nuclear ribonucleoprotein A1	0.967457	0.469989	0.485798	0.0482203	368	38.143
E1C648	UTP14A	UTP14, U3 small nucleolar ribonucleoprotein, homolog A	1.04354	0.581187	0.556939	0.048249	356	38.74
Q90816	N/A	Uncharacterized protein	0.953685	1.51466	1.58822	0.0483671	440	48.3201
E1C1D1	ANXA7	annexin A7	1.05588	1.60258	1.51777	0.0484046	459	49.3023
F1NID5	UBAC1	Ubiquitin-associated domain-containing protein 1	0.950785	1.67246	1.75903	0.0484966	406	45.4202
Q98TF6	RPL36	60S ribosomal protein L36	0.985288	0.620644	0.629911	0.048595	105	12.2879
F1NXX2	MRPS22	mitochondrial ribosomal protein S22	0.984227	1.56895	1.59409	0.0489298	338	38.7852
R4GGF0	NDUFA2	NADH:ubiquinone oxidoreductase subunit A2	1.02445	1.73588	1.69446	0.0496918	233	26.2692

## Sheet: Table S5
Table S5. Differentially expressed proteins in E16 vs D1.
Accession number	Gene symbol	Protein name	E16	D1	FC(D1/E16)	P-value	# AAs	MW [kDa]
P16527	MARCKS	myristoylated alanine rich protein kinase C substrate	0.800467	0.454751	0.568107	0.00143966	281	27.712
P80026	PVALB	parvalbumin	1.3245	3.85681	2.91189	0.00517701	109	11.9341
P07322	ENO3	enolase 3	1.60227	4.57358	2.85445	0.00595101	434	47.1664
P67881	CYCS	Cytochrome c	1.2373	4.11216	3.32349	0.0205538	105	11.7031
Q9DEA3	PCNA	Proliferating cell nuclear antigen	0.626341	0.409513	0.653819	0.0218004	262	28.8694
Q45KQ2	RBM3	RNA binding motif (RNP1, RRM) protein 3	0.589792	0.38754	0.657079	0.0227235	172	18.6938
E1BR10	PRDX3	peroxiredoxin 3	1.03854	1.59643	1.5372	0.0241259	257	27.9617
E1C8T8	N/A	Uncharacterized protein	0.838851	0.503859	0.600654	0.0273119	757	84.5132
F1P5R8	SMYD1	SET and MYND domain containing 1	1.38394	2.11547	1.52859	0.0347047	473	54.2742
E1BT53	N/A	Uncharacterized protein	1.53645	2.41275	1.57034	0.0366787	8895	992.041
E1BY79	N/A	Uncharacterized protein	1.24092	3.71118	2.99067	0.0412355	208	22.5749
E1C043	COX5A	cytochrome c oxidase subunit 5A	1.49714	2.30066	1.53671	0.0424963	155	16.9628
Q5F3B4	ACOT9	acyl-CoA thioesterase 9	1.18687	1.86994	1.57552	0.0430522	425	48.5911
Q08393	GSTA2	glutathione S-transferase alpha 2	1.58379	1.055	0.666122	0.0452945	222	25.3973
E1BRT9	NDUFA5	NADH:ubiquinone oxidoreductase subunit A5	1.47844	2.24998	1.52186	0.0471362	116	13.4401
Q5ZLI9	HIBADH	3-hydroxyisobutyrate dehydrogenase	1.1606	1.76271	1.51879	0.0472787	333	35.2608
H9L135	N/A	Uncharacterized protein	1.03207	1.57936	1.53028	0.0474145	236	24.2741
F1N8U1	MRPS36	mitochondrial ribosomal protein S36	1.73498	2.67695	1.54293	0.0492611	103	11.235

## Sheet: Table S6
Table S6. Differentially expressed proteins correlated with RNA-seq.
Accession number	Ensembl_Gene_ID	Gene Name
A1IMF0	ENSGALG00000014261	ubiquitin carboxyl-terminal esterase L1 (ubiquitin thiolesterase)(UCHL1)
A5HUJ9	ENSGALG00000000107	tripartite motif containing 7.1(TRIM7.1)
B0FLN8	ENSGALG00000003193	cellular retinoic acid binding protein 1(CRABP1)
C7G537	ENSGALG00000017644	coactosin-like F-actin binding protein 1(COTL1)
E1BQ78	ENSGALG00000015903	filamin A interacting protein 1(FILIP1)
E1BQD1	ENSGALG00000016918	ES1 protein homolog, mitochondrial-like(LOC418811)
E1BQN0	ENSGALG00000013191	NADH:ubiquinone oxidoreductase subunit S6(NDUFS6)
E1BQP0	ENSGALG00000004550	PTC7 protein phosphatase homolog(PPTC7)
E1BR08	ENSGALG00000004794	H2A histone family, member Y2(H2AFY2)
E1BRT9	ENSGALG00000008821	NADH:ubiquinone oxidoreductase subunit A5(NDUFA5)
E1BS62	ENSGALG00000015089	growth associated protein 43(GAP43)
E1BSK7	ENSGALG00000003913	methylmalonyl CoA epimerase(MCEE)
E1BSL6	ENSGALG00000023834	junctophilin 2(JPH2)
E1BSN7	ENSGALG00000008508	phosphorylase, glycogen; brain(PYGB)
E1BT66	ENSGALG00000002060	TAF15 RNA polymerase II, TATA box binding protein (TBP)-associated factor, 68kDa(TAF15)
E1BT74	ENSGALG00000004740	tropomodulin 2 (neuronal)(TMOD2)
E1BTQ0	ENSGALG00000006865	insulin-degrading enzyme(IDE)
E1BTT8	ENSGALG00000006300	lactate dehydrogenase A(LDHA)
E1BUH7	ENSGALG00000006345	transmembrane protein 43(TMEM43)
E1BV54	ENSGALG00000023772	heat shock 27kDa protein family, member 7 (cardiovascular)(HSPB7)
E1BVT7	ENSGALG00000011625	mitochondrial ribosomal protein L18(MRPL18)
E1BVU4	ENSGALG00000016127	SH3 domain binding glutamate rich protein(SH3BGR)
E1BX17	ENSGALG00000006273	myosin light chain kinase 2(MYLK2)
E1BX90	ENSGALG00000015943	pyruvate dehyrogenase phosphatase catalytic subunit 1(PDP1)
E1BY44	ENSGALG00000006775	transglutaminase 2 (C polypeptide, protein-glutamine-gamma-glutamyltransferase)(TGM2)
E1BZE1	ENSGALG00000008601	alpha-2-HS-glycoprotein(AHSG)
E1BZS2	ENSGALG00000010238	nucleosome assembly protein 1-like 1(NAP1L1)
E1C043	ENSGALG00000014121	cytochrome c oxidase subunit 5A(COX5A)
E1C1Z5	ENSGALG00000019509	coiled-coil domain containing 102B(CCDC102B)
E1C4C6	ENSGALG00000006069	smoothelin-like 2(SMTNL2)
E1C516	ENSGALG00000003101	proline synthetase co-transcribed homolog (bacterial)(PROSC)
E1C540	ENSGALG00000007704	nucleophosmin/nucleoplasmin 3(NPM3)
E1C699	ENSGALG00000022813	NADH:ubiquinone oxidoreductase subunit V3(NDUFV3)
E1C6C9	ENSGALG00000005465	NADH:ubiquinone oxidoreductase subunit B10(NDUFB10)
E1C7J0	ENSGALG00000007638	heme oxygenase 2(HMOX2)
E1C7V3	ENSGALG00000011972	cartilage associated protein(CRTAP)
E1C8C2	ENSGALG00000013803	G protein-coupled receptor 126(GPR126)
E1C8P2	ENSGALG00000010542	3'-phosphoadenosine 5'-phosphosulfate synthase 1(PAPSS1)
E1C8S9	ENSGALG00000002701	DnaJ heat shock protein family (Hsp40) member C9(DNAJC9)
E1C9A0	ENSGALG00000010255	nuclear autoantigenic sperm protein (histone-binding)(NASP)
F1N823	ENSGALG00000007103	pyruvate dehydrogenase (lipoamide) beta(PDHB)
F1N8S6	ENSGALG00000012265	MICAL like 1(MICALL1)
F1N9G6	ENSGALG00000014708	glutathione S-transferase kappa 1(GSTK1)
F1N9J1	ENSGALG00000010441	glycogenin 1(GYG1)
F1N9Z6	ENSGALG00000014847	myomesin 1(MYOM1)
F1NAF3	ENSGALG00000017675	NADH:ubiquinone oxidoreductase core subunit S8(NDUFS8)
F1NCB3	ENSGALG00000015653	junctophilin 1(JPH1)
F1NCI5	ENSGALG00000006160	heterogeneous nuclear ribonucleoprotein A0(HNRNPA0)
F1NDF3	ENSGALG00000000842	NADH:ubiquinone oxidoreductase subunit A2(NDUFA2)
F1NF35	ENSGALG00000004686	isovaleryl-CoA dehydrogenase(IVD)
F1NG59	ENSGALG00000002690	pyruvate dehydrogenase phosphatase regulatory subunit(PDPR)
F1NGY2	ENSGALG00000009052	limb bud and heart development(LBH)
F1NH40	ENSGALG00000011994	synaptopodin 2(SYNPO2)
F1NHW5	ENSGALG00000017380	ubiquinol-cytochrome c reductase hinge protein(UQCRH)
F1NIY7	ENSGALG00000016224	monoamine oxidase A(MAOA)
F1NJ08	ENSGALG00000008677	vimentin(VIM)
F1NJJ9	ENSGALG00000021262	growth hormone inducible transmembrane protein(GHITM)
F1NJW0	ENSGALG00000023073	A-kinase anchoring protein 12(AKAP12)
F1NNU7	ENSGALG00000016351	acyl-CoA thioesterase 9(ACOT9)
F1NNV7	ENSGALG00000016347	apolipoprotein O(APOO)
F1NP23	ENSGALG00000010982	nidogen 1(NID1)
F1NP35	ENSGALG00000007796	breast carcinoma amplified sequence 1(BCAS1)
F1NPF3	ENSGALG00000016336	NADH:ubiquinone oxidoreductase subunit B9(NDUFB9)
F1NPX5	ENSGALG00000007128	SH3 domain binding glutamate rich protein like(SH3BGRL)
F1NRD4	ENSGALG00000005554	adiponectin, C1Q and collagen domain containing(ADIPOQ)
F1NRZ5	ENSGALG00000000399	dual specificity phosphatase 28(DUSP28)
F1NS97	ENSGALG00000016281	dystrophin(DMD)
F1NSZ5	ENSGALG00000015001	laminin, alpha 4(LAMA4)
F1NU03	ENSGALG00000015440	RCSD domain containing 1(RCSD1)
F1NU17	ENSGALG00000007936	phosphoglycerate kinase 1(PGK1)
F1NVA3	ENSGALG00000002198	formin homology 2 domain containing 1(FHOD1)
F1NVP4	ENSGALG00000011339	insulin like growth factor binding protein 7(IGFBP7)
F1NW95	ENSGALG00000011325	NADH:ubiquinone oxidoreductase subunit A12(NDUFA12)
F1NWF2	ENSGALG00000017247	prolylcarboxypeptidase (angiotensinase C)(PRCP)
F1NWZ2	ENSGALG00000004044	cysteine and glycine-rich protein 3 (cardiac LIM protein)(CSRP3)
F1NX60	ENSGALG00000014233	fibulin 1(FBLN1)
F1NY29	ENSGALG00000009442	electron transfer flavoprotein dehydrogenase(ETFDH)
F1NYU0	ENSGALG00000004582	myosin, light chain 2, regulatory, cardiac, slow(MYL2)
F1NZ04	ENSGALG00000011541	bridging integrator 1(BIN1)
F1NZ93	ENSGALG00000014185	alcohol dehydrogenase, iron containing 1(ADHFE1)
F1NZG0	ENSGALG00000002907	myosin, light chain 1, alkali; skeletal, fast(MYL1)
F1NZX3	ENSGALG00000006723	isopentenyl-diphosphate delta isomerase 1(IDI1)
F1P0A2	ENSGALG00000016071	collagen triple helix repeat containing 1(CTHRC1)
F1P0J8	ENSGALG00000009626	thrombospondin 1(THBS1)
F1P0X3	ENSGALG00000011476	septin 11(SEPT11)
F1P171	ENSGALG00000017122	sarcoglycan, gamma (35kDa dystrophin-associated glycoprotein)(SGCG)
F1P2D1	ENSGALG00000006725	aggrecan(ACAN)
F1P310	ENSGALG00000001184	coenzyme Q9(COQ9)
F1P4M9	ENSGALG00000017053	spastic paraplegia 20 (Troyer syndrome)(SPG20)
F1P4P1	ENSGALG00000017041	FRAS1 related extracellular matrix protein 2(FREM2)
F1P593	ENSGALG00000001926	heat shock protein family B (small) member 1(HSPB1)
F1P5R7	ENSGALG00000015935	SET and MYND domain containing 1(SMYD1)
F6SS45	ENSGALG00000013002	death-associated protein(DAP)
O12940	ENSGALG00000012552	target of myb1(TOM1)
O93319	ENSGALG00000005278	cadherin 11, type 2, OB-cadherin (osteoblast)(CDH11)
O93417	ENSGALG00000010638	caspase 3, apoptosis-related cysteine peptidase(CASP3)
P00940	ENSGALG00000014526	triosephosphate isomerase 1(TPI1)
P02197	ENSGALG00000012541	myoglobin(MB)
P02588	ENSGALG00000006835	troponin C type 2 (fast)(TNNC2)
P02606	ENSGALG00000005448	myosin, light chain 3, alkali; ventricular, skeletal, slow(MYL3)
P02611	ENSGALG00000001793	myosin, light chain 10, regulatory(MYL10)
P04268	ENSGALG00000003521	tropomyosin 1 (alpha)(TPM1)
P07630	ENSGALG00000015862	carbonic anhydrase II(CA2)
P09203	ENSGALG00000012821	tubulin, beta 2B class IIb(TUBB2B)
P09207	ENSGALG00000007447	tubulin, beta 1 class VI(TUBB1)
P09643	ENSGALG00000013056	tubulin, alpha 8a(TUBA8A)
P09653	ENSGALG00000027684	tubulin, beta 6 class V(TUBB6)
P09860	ENSGALG00000001459	troponin C type 1 (slow)(TNNC1)
P12620	ENSGALG00000006572	troponin T type 3 (skeletal, fast)(TNNT3)
P15720	ENSGALG00000013640	myelin basic protein(MBP)
P15988	ENSGALG00000006126	collagen, type VI, alpha 2(COL6A2)
P18302	ENSGALG00000026644	drebrin 1(DBN1)
P19753	ENSGALG00000003465	oncomodulin 2(OCM2)
P20785	ENSGALG00000005974	collagen, type VI, alpha 1(COL6A1)
P21566	ENSGALG00000010027	cofilin 2 (muscle)(CFL2)
P23614	ENSGALG00000012952	brain abundant membrane attached signal protein 1(BASP1)
P26584	ENSGALG00000010745	high mobility group box 2(HMGB2)
P27731	ENSGALG00000015143	transthyretin(TTR)
P33150	ENSGALG00000005483	cadherin 13(CDH13)
P34996	ENSGALG00000010357	purinergic receptor P2Y1(P2RY1)
P51890	ENSGALG00000011271	lumican(LUM)
P53449	ENSGALG00000026077	aldolase C, fructose-bisphosphate(ALDOC)
P60706	ENSGALG00000009621	actin, beta(ACTB)
P67881	ENSGALG00000011020	cytochrome c, somatic(CYCS)
P68139	ENSGALG00000011086	actin, alpha 1, skeletal muscle(ACTA1)
P68246	ENSGALG00000006591	troponin I type 2 (skeletal, fast)(TNNI2)
P80026	ENSGALG00000012522	parvalbumin(PVALB)
Q03669	ENSGALG00000003835	ATPase, Ca++ transporting, cardiac muscle, slow twitch 2(ATP2A2)
Q05423	ENSGALG00000014866	fatty acid binding protein 7, brain(FABP7)
Q05706	ENSGALG00000025842	tropomyosin 2 (beta)(TPM2)
Q08393	ENSGALG00000016328	glutathione S-transferase class-alpha(GSTA)
Q197X2	ENSGALG00000016491	apolipoprotein B(APOB)
Q5F3N1	ENSGALG00000012388	protein-L-isoaspartate (D-aspartate) O-methyltransferase(PCMT1)
Q5F3P5	ENSGALG00000015994	mitochondrial antiviral signaling protein(MAVS)
Q5F3T2	ENSGALG00000001656	septin 9(SEPT9)
Q5F426	ENSGALG00000016430	pyruvate dehydrogenase (lipoamide) alpha 1(PDHA1)
Q5ZHQ2	ENSGALG00000027096	lectin, galactoside-binding-like(LGALSL)
Q5ZI23	ENSGALG00000005398	hydroxyacylglutathione hydrolase(HAGH)
Q5ZIR7	ENSGALG00000015764	fatty acid binding protein 5 (psoriasis-associated)(FABP5)
Q5ZIV9	ENSGALG00000010770	scinderin(SCIN)
Q5ZJ38	ENSGALG00000002107	RAN binding protein 1(RANBP1)
Q5ZJI9	ENSGALG00000001713	UBA domain containing 1(UBAC1)
Q5ZK23	ENSGALG00000011079	glutaredoxin 5(GLRX5)
Q5ZK39	ENSGALG00000002495	coiled-coil-helix-coiled-coil-helix domain containing 2(CHCHD2)
Q5ZK45	ENSGALG00000008785	methylcrotonoyl-CoA carboxylase 1(MCCC1)
Q5ZKJ3	ENSGALG00000004954	deoxyuridine triphosphatase(DUT)
Q5ZL56	ENSGALG00000007072	acyl-CoA dehydrogenase, C-2 to C-3 short chain(ACADS)
Q5ZLD1	ENSGALG00000013165	fumarate hydratase(FH)
Q5ZLL5	ENSGALG00000007185	coenzyme Q5 homolog, methyltransferase (S. cerevisiae)(COQ5)
Q5ZLQ6	ENSGALG00000004143	tyrosine 3-monooxygenase/tryptophan 5-monooxygenase activation protein, beta(YWHAB)
Q5ZLT2	ENSGALG00000016323	pyruvate dehydrogenase kinase, isozyme 3(PDK3)
Q5ZLW0	ENSGALG00000016986	lymphocyte cytosolic protein 1 (L-plastin)(LCP1)
Q5ZMI2	ENSGALG00000015783	inner membrane mitochondrial protein(IMMT)
Q5ZML6	ENSGALG00000013887	family with sequence similarity 210 member A(FAM210A)
Q6Q122	ENSGALG00000029172	NADH dehydrogenase (ubiquinone) 1, subcomplex unknown, 2, 14.5kDa(NDUFC2)
Q8AV57	ENSGALG00000004464	sidekick cell adhesion molecule 2(SDK2)
Q8AWB9	ENSGALG00000009553	structural maintenance of chromosomes 4(SMC4)
Q8JGM8	ENSGALG00000013039	BH3 interacting domain death agonist(BID)
Q90662	ENSGALG00000007048	synemin, intermediate filament protein(SYNM)
Q90800	ENSGALG00000005628	collagen, type IX, alpha 3(COL9A3)
Q90899	ENSGALG00000003261	polymerase I and transcript release factor(PTRF)
Q90944	ENSGALG00000011269	epiphycan(EPYC)
Q90X55	ENSGALG00000015767	fatty acid binding protein 4, adipocyte(FABP4)
Q90ZK7	ENSGALG00000012466	FK506 binding protein 3(FKBP3)
Q98SS5	ENSGALG00000007993	doublecortin(DCX)
Q98UJ6	ENSGALG00000005280	dihydrolipoamide branched chain transacylase E2(DBT)
Q9DEA3	ENSGALG00000000169	proliferating cell nuclear antigen(PCNA)
Q9I8G9	ENSGALG00000016546	retinoblastoma binding protein 7(RBBP7)
Q9I969	ENSGALG00000013822	taxilin beta(TXLNB)
Q9W744	ENSGALG00000003532	DEAD (Asp-Glu-Ala-Asp) box helicase 5(DDX5)
R4GFE5	ENSGALG00000026722	unc-119 homolog B (C. elegans)(UNC119B)
R4GFH1	ENSGALG00000028174	serum deprivation response(SDPR)
R4GFL7	ENSGALG00000026981	NHS like 1(NHSL1)
R4GFU2	ENSGALG00000009048	actin binding LIM protein 1(ABLIM1)
R4GGF0	ENSGALG00000028951	transmembrane protein 182(TMEM182)
R4GHB8	ENSGALG00000026732	NADH:ubiquinone oxidoreductase core subunit V1(NDUFV1)
R4GHX2	ENSGALG00000028600	peptidylprolyl isomerase A (cyclophilin A)(PPIA)
R4GIP7	ENSGALG00000027073	adipogenesis associated, Mth938 domain containing(AAMDC)
R4GIZ2	ENSGALG00000028284	pentraxin 3, long(PTX3)
R4GJ95	ENSGALG00000027638	carbonic anhydrase III, muscle specific(CA3)
R4GJH7	ENSGALG00000009433	BCL2 associated athanogene 3(BAG3)
R4GJP1	ENSGALG00000028708	family with sequence similarity 107, member B(FAM107B)
R4GK09	ENSGALG00000026875	uncharacterized LOC428186(LOC428186)
R4GKA7	ENSGALG00000003085	cyclin-dependent kinase 1(CDK1)
R4GKI6	ENSGALG00000016676	minichromosome maintenance complex component 3(MCM3)
R4GKM8	ENSGALG00000026452	muscle related coiled-coil protein(MURC)
R4GLY9	ENSGALG00000011100	3-hydroxyisobutyrate dehydrogenase(HIBADH)
R9PXL8	ENSGALG00000004467	CAP-GLY domain containing linker protein 1(CLIP1)
R9PXM6	ENSGALG00000007250	small nuclear ribonucleoprotein polypeptides B and B1(SNRPB)

## Sheet: Table S7
Table S7. The lncRNAs target with differentially expressed proteins in E11 vs D1.
LncRNA	Locus	Value (E11)	Value (D1)	Gene name	Acession number
lnc00074540	chr6:8,655,407-8,660,260	5.31877	0.242334	ANK3	F1NNX7
lnc00061312	chr4:38,810,767-38,817,059	0.257336	28.7602	CASP3	O93417
lnc00061313	chr4:38,810,808-38,817,059	0.426312	16.8296	CASP3	O93417
lnc00012356	chr1:103,399,833-103,407,288	0.0974592	1.65881	CCT8	Q6EE31
lnc00025429	chr14:514,241-535,375	0.718063	0.0788388	CPPED1	F1N9P7
lnc00005738	chr1:114,055,321-114,056,100	2.37211	15.2907	DMD	F1NS97
lnc00022666	chr13:2,375,134-2,490,134	3.75351	0.763736	FBXW11	Q5ZHQ9
lnc00007520	chr1:166,809,159-166,809,713	1.03131	0	GTF2F2	E1BXD0
lnc00026301	chr14:11,856,301-11,874,263	0.166271	2.67419	HBZ	P02007
lnc00036398	chr2:110,998,446-111,004,292	2.45912	8.96594	IMPAD1	F1P0A2
lnc00036405	chr2:111,228,355-111,243,848	1.1143	0	IMPAD1	F1P0A2
lnc00057952	chr3:64,940,632-64,943,877	0.740373	58.1594	LAMA4	F1NSZ5
lnc00057929	chr3:64,309,664-64,311,166	18.8137	4.5301	MARCKS	P16527
lnc00037615	chr2:3,550,574-3,553,388	2.36212	0.242533	MYL3	F1P5V6
lnc00037619	chr2:3,555,167-3,560,021	6.52816	0.779076	MYL3	F1P5V6
lnc00022666	chr13:2,375,134-2,490,134	3.75351	0.763736	NPM1	F1NVA4
lnc00045805	chr22:2,160,836-2,162,220	0.502649	2.48966	PROSC	E1C516
lnc00036398	chr2:110,998,446-111,004,292	2.45912	8.96594	RPS20	F1NH93
lnc00074759	chr6:12,870,955-12,878,997	1.47355	0.38993	RPS24	F1NF89
lnc00006084	chr1:122,557,286-122,582,293	0.962097	0.0421182	TMSB4X	R4GK09
lnc00068445	chr5:13,600,372-13,615,568	3.219	9.71687	TNNI2	E1BUD3
lnc00068445	chr5:13,600,372-13,615,568	3.219	9.71687	TNNT3	A0A0A0MQ44
lnc00057469	chr3:52,888,501-53,008,517	0.986572	2.20734	TXLNB	F1P0Q4
lnc00029461	chr17:8,170,498-8,177,819	0	1.28685	UBAC1	F1NID5
